# Supplementary material for: Exploring the role of modifiable sex/gender-specific risk and protective factors for anxiety among young people in high income countries: a systematic narrative review
Source: BMC Public Health. 2026 Feb 18;26:1292. doi: 10.1186/s12889-026-26447-9 (PMC13097721; doi:10.1186/s12889-026-26447-9)
Supplement: Supplementary file 2 — Additional file 2. [file 12889_2026_26447_MOESM2_ESM.xlsx]

## Sheet: Extraction form
Study characteristics									Population characteristics										Methodology															Results							Discussion				Overall comments
																																		Effect size and significance
Study ID	Full Reference	Author	Title	Publication Year	Data collection date	Source	Country (location research conducted)	HIC or LMIC	Sample size	Age (Mean)	Age-range	Gender or sex?	Gender (% Female)	Ethnicity	Demographic information (LGBTQ+, SES)	Follow-up	Inclusion criteria	Subgroup (All participants or subgroup)	Study design	Study setting	Aim	Research question	Hypothesis	Theory: How is gender conceptualised?	Analytical methods	Model	Exposure	Exposure measure	Exposure category	Exposure domain - Babies, children and young people's mental health frameowrk of modifibale factors	Outcome	Outcome measure type	Covariates	Gender difference	Boys/young men	Girls/young women	Transgender boys	Transgender girls	Comments	Author interpretation	Conclusions	Strengths	Limitations	Future research suggestion
8	Apsley HB, Padilla-Walker LM. Longitudinal links between parents' mental health, parenting, and adolescents' mental health: Moderation by adolescent sex. J Fam Psychol. 2020;34(7):886-92.	Apsley, H. B.; Padilla-Walker, L. M.	Longitudinal links between parents' mental health, parenting, and adolescents' mental health: Moderation by adolescent sex	2020	T3: 2014 The first wave of data was collected in 2007, with the following waves being collected each subsequent year. (For ease in the current study, we will refer to Waves 3, 4, and 8 as Times 1, 2, and 3)		USA	HIC	500 families (338 fathers and 500 mothers)	T1: 13.32 T2: 14.32 T3: 18.32	NR	Biological sex	51.8	60% of the families were European American, 11% were African American, 18% had a combination of two or more ethnicities among family members, and Hispanic and Asian-Americans families both totaled less than 1% of the sample, respectively.	In terms of parental education, 61% of mothers and approximately 70% of fathers had a bachelor’s degree or higher. Related to yearly family income, 23% of families reported making less than $59,000; 33% reported income in the $60,000 –99,000 range; and 45% reported income above $100,000.				Longitudinal study	Population - Flourishing Families Project	To identify variables in the family system—such as mothers’ and fathers’ anxiety and depression, psychological control, and parental connectedness—that uniquely predicted adolescents’ anxious and depressive symptoms. Adolescent age, family income, family structure, and ethnicity were controlled for. Adolescent sex was explored as a moderator of these relations		1. Mothers’ and fathers’ symptoms of anxiety and depression at baseline would positively predict adolescents’ symptoms of anxiety and depression 5 years later when the participants had reached late adolescence. 2. This positive relationship would be mediated by the parent-adolescent relationship. More specifically, parents’ symptoms of anxiety and depression at baseline would be negatively associ…	Social learning theory suggests that adolescents are more likely to model the behavior of their parent of the same sex than their opposite-sex parent (Bussey & Bandura, 1984). Adolescents may model parents’ internalizing symptoms as well as their parenting, and both may be related to adolescent internalizing symptoms. For example, in displaying symptoms of anxiety and depression, par- ents may in…	Structural equation modeling,	Maternal model	Maternal connection T2	General social connectedness measure	Parental relationship	Interpersonal relationship level	T3 Anxiety symptoms	Center for Epidemiological Studies Depression Scale for Children	Family income, family structure, ethnicity, adolescent age at Time 1, and depression and anxiety at Time 2		Standardised estimate = -0.21, p = 0.001	Standardised estimate = 0.11, p = 0.079			For boys only, maternal connection at Time 2 was associated with adolescent anxiety at Time 3 ( B = 0.11, p = 0.079 for girls; B = 0.21, p .001 for boys)	These findings do not support our hypothesis that adolescents would be more reactive to the internalizing symptoms and parenting by their parent of their same sex. It is, however, suggested that there is a moderation by adolescent sex such that maternal symptoms and parenting may be a risk factor for girls, whereas maternal parenting is protective for boys. Generally, mothers may be particularly …	In sum, our findings suggest that mothers’ mental health symptoms and parenting are especially salient to the functioning of the family system; maternal anxiety predicts fathers’ parenting as well as girls’ depression, and maternal parenting is differentially predictive of adolescent depressive and anxious symptoms for boys and girls. Clinicians working with families and adolescents should be min…	The use of a longitudinal design as well as including multiple reporters of mental health and parenting behaviors.	1. The use of a nonclinical sample—which may not reflect the impact of clinical symptoms on family outcomes—in addition to a relatively wealthy sample. 2. Questions about parenting and mental health may have encouraged social desirability in responses, and mothers’ and fathers’ reports were not counterbalanced because adolescents were asked to report on their primary caregiver first (98% mothers)…	More research is needed to understand the moderating role of parent and adolescent sex in these complex relations.
8	Apsley HB, Padilla-Walker LM. Longitudinal links between parents' mental health, parenting, and adolescents' mental health: Moderation by adolescent sex. J Fam Psychol. 2020;34(7):886-92.	Apsley, H. B.; Padilla-Walker, L. M.	Longitudinal links between parents' mental health, parenting, and adolescents' mental health: Moderation by adolescent sex	2020	T3: 2014 The first wave of data was collected in 2007, with the following waves being collected each subsequent year. (For ease in the current study, we will refer to Waves 3, 4, and 8 as Times 1, 2, and 3)		USA	HIC	500 families (338 fathers and 500 mothers)	T1: 13.32 T2: 14.32 T3: 18.32	NR	Biological sex	51.8	60% of the families were European American, 11% were African American, 18% had a combination of two or more ethnicities among family members, and Hispanic and Asian-Americans families both totaled less than 1% of the sample, respectively.	In terms of parental education, 61% of mothers and approximately 70% of fathers had a bachelor’s degree or higher. Related to yearly family income, 23% of families reported making less than $59,000; 33% reported income in the $60,000 –99,000 range; and 45% reported income above $100,000.				Longitudinal study	Population - Flourishing Families Project	To identify variables in the family system—such as mothers’ and fathers’ anxiety and depression, psychological control, and parental connectedness—that uniquely predicted adolescents’ anxious and depressive symptoms. Adoles- cent age, family income, family structure, and ethnicity were controlled for. Adolescent sex was explored as a moderator of these relations		1. Mothers’ and fathers’ symptoms of anxiety and depression at baseline would positively predict adolescents’ symptoms of anxiety and depression 5 years later when the participants had reached late adolescence. 2. This positive relationship would be mediated by the parent-adolescent relationship. More specifically, parents’ symptoms of anxiety and depression at baseline would be negatively associ…	Social learning theory suggests that adolescents are more likely to model the behavior of their parent of the same sex than their opposite-sex parent (Bussey & Bandura, 1984). Adolescents may model parents’ internalizing symptoms as well as their parenting, and both may be related to adolescent internalizing symptoms. For example, in displaying symptoms of anxiety and depression, par- ents may in…	Structural equation modeling,	Maternal model	Mother's psychological control T2	Psychological Control Scale-Youth Self Report	Parental relationship	Interpersonal relationship level	T3 Anxiety symptoms	Center for Epidemiological Studies Depression Scale for Children	Family income, family structure, ethnicity, adolescent age at Time 1, and depression and anxiety at Time 3		Standardised estimate = -0.05, p>0.05	Standardised estimate = 0.18, p = 0.005			For girls only, maternal psychological control was positively associated with anxiety ( B=0.18 p=0.005 for girls; .05, p ns. for boys).	These findings do not support our hypothesis that adolescents would be more reactive to the internalizing symptoms and parenting by their parent of their same sex. It is, however, suggested that there is a moderation by adolescent sex such that maternal symptoms and parenting may be a risk factor for girls, whereas maternal parenting is protective for boys. Generally, mothers may be particularly …	In sum, our findings suggest that mothers’ mental health symptoms and parenting are especially salient to the functioning of the family system; maternal anxiety predicts fathers’ parenting as well as girls’ depression, and maternal parenting is differentially predictive of adolescent depressive and anxious symptoms for boys and girls. Clinicians working with families and adolescents should be min…	The use of a longitudinal design as well as including multiple reporters of mental health and parenting behaviors.	1. The use of a nonclinical sample—which may not reflect the impact of clinical symptoms on family outcomes—in addition to a relatively wealthy sample. 2. Questions about parenting and mental health may have encouraged social desirability in responses, and mothers’ and fathers’ reports were not counterbalanced because adolescents were asked to report on their primary caregiver first (98% mothers)…	More research is needed to understand the moderating role of parent and adolescent sex in these complex relations.
9	Araia E, King RM, Pouwer F, Speight J, Hendrieckx C. Psychological correlates of disordered eating in youth with type 1 diabetes: Results from diabetes MILES Youth-Australia. Pediatr Diabetes. 2020;21(4):664-72.	Araia, E.; King, R. M.; Pouwer, F.; Speight, J.; Hendrieckx, C.	Psychological correlates of disordered eating in youth with type 1 diabetes: Results from diabetes MILES Youth-Australia	2020	NR	Diabetes Management and Impact for Long-Term Empowerment and Success (MILES) Youth—Australia study,	Australia	HIC	477	16	10-19	Gender	62	NR	Average diabetes duration was 7 ± 4 years and 52.8% were using an insulin pump. Average self-reported HbA1c was 65.7 ± 17.3 mmol/mol or 8.2 ± 3.7%. The majority were Australian born (93%) and attending school (80%). Based on self-reported weight and height, BMI (age and sex adjusted) was calculated. Almost two out of three adolescents were considered to be within the healthy BMI range, with 32% o…		Type 1 diabetes		Cross-sectional study	Population - Diabetes Management and Impact for Long-Term Empowerment and Success (MILES) Youth—Australia study	To explore potential risk and protective psychological correlates for disordered eating in youth with type 1 diabetes by considering a multitude of general and diabetes-specific risk factors, including diabetes distress and diabetes- related resilience.				Correlational study		BMI-SMT Actual	Body Mass Index Silhouette Matching Test (BMI- SMT)	Physical health and health beahviours	Individual level	Anxiety symptoms	Generalized Anxiety Disorder scale (GAD-7)			Correlation coefficient = 0.14	Correlation coefficient = 0.27, p<0.0001			Gender differences existed in the relationship between body image and psychological variables; for females, all psychological vari- ables were moderately to strongly correlated with body dissatisfaction but no significant such associations occurred in males. Body dissatis- faction was the only factor strongly correlated with disordered eating for both genders, mirroring findings from a longitudin…		The examination of correlates of disordered eating in youth with type 1 diabetes is complex; there is an evolving understanding of diabetes-specific factors, such as diabetes distress, and more global factors such as body dissatisfaction and the associated risks. The cur- rent study identified novel correlates of disordered eating, particularly the importance of diabetes distress which is not cur…		The response rate was low (13%), although comparable to other studies surveying adolescents with type 1 diabe- tes.24 Furthermore, the self-reported nature of clinical variables, such as HbA1c and height and weight used to calculate BMI may have also impacted scores. Another methodological constraint was the use of a single item to assess general quality of life in preference to more detailed mea…	Longitudinal studies are required to map how these factors predict changes over time with greater emphasis needed into understanding the gender-specific risks associated with BD, particularly during more difficult developmental phases, such as adolescence to young adulthood.
9	Araia E, King RM, Pouwer F, Speight J, Hendrieckx C. Psychological correlates of disordered eating in youth with type 1 diabetes: Results from diabetes MILES Youth-Australia. Pediatr Diabetes. 2020;21(4):664-72.	Araia, E.; King, R. M.; Pouwer, F.; Speight, J.; Hendrieckx, C.	Psychological correlates of disordered eating in youth with type 1 diabetes: Results from diabetes MILES Youth-Australia	2020	NR	Diabetes Management and Impact for Long-Term Empowerment and Success (MILES) Youth—Australia study,	Australia	HIC	477	16	10-19	Gender	62	NR	Average diabetes duration was 7 ± 4 years and 52.8% were using an insulin pump. Average self-reported HbA1c was 65.7 ± 17.3 mmol/mol or 8.2 ± 3.7%. The majority were Australian born (93%) and attending school (80%). Based on self-reported weight and height, BMI (age and sex adjusted) was calculated. Almost two out of three adolescents were considered to be within the healthy BMI range, with 32% o…		Type 1 diabetes		Cross-sectional study	Population - Diabetes Management and Impact for Long-Term Empowerment and Success (MILES) Youth—Australia study	To explore potential risk and protective psychological correlates for disordered eating in youth with type 1 diabetes by considering a multitude of general and diabetes-specific risk factors, including diabetes distress and diabetes- related resilience.				Correlational study		BMI-SMT Ideal	Body Mass Index Silhouette Matching Test (BMI- SMT)	Physical health and health beahviours	Individual level	Anxiety symptoms	Generalized Anxiety Disorder scale (GAD-7)			Correlation coefficient = 0.12	Correlation coefficient = -0.15, p<0.05			Gender differences existed in the relationship between body image and psychological variables; for females, all psychological vari- ables were moderately to strongly correlated with body dissatisfaction but no significant such associations occurred in males. Body dissatis- faction was the only factor strongly correlated with disordered eating for both genders, mirroring findings from a longitudin…		The examination of correlates of disordered eating in youth with type 1 diabetes is complex; there is an evolving understanding of diabetes-specific factors, such as diabetes distress, and more global factors such as body dissatisfaction and the associated risks. The cur- rent study identified novel correlates of disordered eating, particularly the importance of diabetes distress which is not cur…		The response rate was low (13%), although comparable to other studies surveying adolescents with type 1 diabe- tes.24 Furthermore, the self-reported nature of clinical variables, such as HbA1c and height and weight used to calculate BMI may have also impacted scores. Another methodological constraint was the use of a single item to assess general quality of life in preference to more detailed mea…	Longitudinal studies are required to map how these factors predict changes over time with greater emphasis needed into understanding the gender-specific risks associated with BD, particularly during more difficult developmental phases, such as adolescence to young adulthood.
9	Araia E, King RM, Pouwer F, Speight J, Hendrieckx C. Psychological correlates of disordered eating in youth with type 1 diabetes: Results from diabetes MILES Youth-Australia. Pediatr Diabetes. 2020;21(4):664-72.	Araia, E.; King, R. M.; Pouwer, F.; Speight, J.; Hendrieckx, C.	Psychological correlates of disordered eating in youth with type 1 diabetes: Results from diabetes MILES Youth-Australia	2020	NR	Diabetes Management and Impact for Long-Term Empowerment and Success (MILES) Youth—Australia study,	Australia	HIC	477	16	10-19	Gender	62	NR	Average diabetes duration was 7 ± 4 years and 52.8% were using an insulin pump. Average self-reported HbA1c was 65.7 ± 17.3 mmol/mol or 8.2 ± 3.7%. The majority were Australian born (93%) and attending school (80%). Based on self-reported weight and height, BMI (age and sex adjusted) was calculated. Almost two out of three adolescents were considered to be within the healthy BMI range, with 32% o…		Type 1 diabetes		Cross-sectional study	Population - Diabetes Management and Impact for Long-Term Empowerment and Success (MILES) Youth—Australia study	To explore potential risk and protective psychological correlates for disordered eating in youth with type 1 diabetes by considering a multitude of general and diabetes-specific risk factors, including diabetes distress and diabetes- related resilience.				Correlational study		BMI-SMT without Diabetes	Body Mass Index Silhouette Matching Test (BMI- SMT)	Physical health and health beahviours	Individual level	Anxiety symptoms	Generalized Anxiety Disorder scale (GAD-7)			Correlation coefficient = 0.23, p<0.001	Correlation coefficient = 0.01			Gender differences existed in the relationship between body image and psychological variables; for females, all psychological vari- ables were moderately to strongly correlated with body dissatisfaction but no significant such associations occurred in males. Body dissatis- faction was the only factor strongly correlated with disordered eating for both genders, mirroring findings from a longitudin…		The examination of correlates of disordered eating in youth with type 1 diabetes is complex; there is an evolving understanding of diabetes-specific factors, such as diabetes distress, and more global factors such as body dissatisfaction and the associated risks. The cur- rent study identified novel correlates of disordered eating, particularly the importance of diabetes distress which is not cur…		The response rate was low (13%), although comparable to other studies surveying adolescents with type 1 diabe- tes.24 Furthermore, the self-reported nature of clinical variables, such as HbA1c and height and weight used to calculate BMI may have also impacted scores. Another methodological constraint was the use of a single item to assess general quality of life in preference to more detailed mea…	Longitudinal studies are required to map how these factors predict changes over time with greater emphasis needed into understanding the gender-specific risks associated with BD, particularly during more difficult developmental phases, such as adolescence to young adulthood.
9	Araia E, King RM, Pouwer F, Speight J, Hendrieckx C. Psychological correlates of disordered eating in youth with type 1 diabetes: Results from diabetes MILES Youth-Australia. Pediatr Diabetes. 2020;21(4):664-72.	Araia, E.; King, R. M.; Pouwer, F.; Speight, J.; Hendrieckx, C.	Psychological correlates of disordered eating in youth with type 1 diabetes: Results from diabetes MILES Youth-Australia	2020	NR	Diabetes Management and Impact for Long-Term Empowerment and Success (MILES) Youth—Australia study,	Australia	HIC	477	16	10-19	Gender	62	NR	Average diabetes duration was 7 ± 4 years and 52.8% were using an insulin pump. Average self-reported HbA1c was 65.7 ± 17.3 mmol/mol or 8.2 ± 3.7%. The majority were Australian born (93%) and attending school (80%). Based on self-reported weight and height, BMI (age and sex adjusted) was calculated. Almost two out of three adolescents were considered to be within the healthy BMI range, with 32% o…		Type 1 diabetes		Cross-sectional study	Population - Diabetes Management and Impact for Long-Term Empowerment and Success (MILES) Youth—Australia study	To explore potential risk and protective psychological correlates for disordered eating in youth with type 1 diabetes by considering a multitude of general and diabetes-specific risk factors, including diabetes distress and diabetes- related resilience.				Correlational study		BMI-SMT Actual – Ideal Difference	Body Mass Index Silhouette Matching Test (BMI- SMT)	Physical health and health beahviours	Individual level	Anxiety symptoms	Generalized Anxiety Disorder scale (GAD-7)			Correlation coefficient = 0.08	Correlation coefficient = 0.34, p<0.0001			Gender differences existed in the relationship between body image and psychological variables; for females, all psychological vari- ables were moderately to strongly correlated with body dissatisfaction but no significant such associations occurred in males. Body dissatis- faction was the only factor strongly correlated with disordered eating for both genders, mirroring findings from a longitudin…		The examination of correlates of disordered eating in youth with type 1 diabetes is complex; there is an evolving understanding of diabetes-specific factors, such as diabetes distress, and more global factors such as body dissatisfaction and the associated risks. The cur- rent study identified novel correlates of disordered eating, particularly the importance of diabetes distress which is not cur…		The response rate was low (13%), although comparable to other studies surveying adolescents with type 1 diabe- tes.24 Furthermore, the self-reported nature of clinical variables, such as HbA1c and height and weight used to calculate BMI may have also impacted scores. Another methodological constraint was the use of a single item to assess general quality of life in preference to more detailed mea…	Longitudinal studies are required to map how these factors predict changes over time with greater emphasis needed into understanding the gender-specific risks associated with BD, particularly during more difficult developmental phases, such as adolescence to young adulthood.
9	Araia E, King RM, Pouwer F, Speight J, Hendrieckx C. Psychological correlates of disordered eating in youth with type 1 diabetes: Results from diabetes MILES Youth-Australia. Pediatr Diabetes. 2020;21(4):664-72.	Araia, E.; King, R. M.; Pouwer, F.; Speight, J.; Hendrieckx, C.	Psychological correlates of disordered eating in youth with type 1 diabetes: Results from diabetes MILES Youth-Australia	2020	NR	Diabetes Management and Impact for Long-Term Empowerment and Success (MILES) Youth—Australia study,	Australia	HIC	477	16	10-19	Gender	62	NR	Average diabetes duration was 7 ± 4 years and 52.8% were using an insulin pump. Average self-reported HbA1c was 65.7 ± 17.3 mmol/mol or 8.2 ± 3.7%. The majority were Australian born (93%) and attending school (80%). Based on self-reported weight and height, BMI (age and sex adjusted) was calculated. Almost two out of three adolescents were considered to be within the healthy BMI range, with 32% o…		Type 1 diabetes		Cross-sectional study	Population - Diabetes Management and Impact for Long-Term Empowerment and Success (MILES) Youth—Australia study	To explore potential risk and protective psychological correlates for disordered eating in youth with type 1 diabetes by considering a multitude of general and diabetes-specific risk factors, including diabetes distress and diabetes- related resilience.				Correlational study		BMI-SMT Actual – without Diabetes Difference	Body Mass Index Silhouette Matching Test (BMI- SMT)	Physical health and health beahviours	Individual level	Anxiety symptoms	Generalized Anxiety Disorder scale (GAD-7)			Correlation coefficient = -0.10	Correlation coefficient = 0.24, p<0.0001			Gender differences existed in the relationship between body image and psychological variables; for females, all psychological vari- ables were moderately to strongly correlated with body dissatisfaction but no significant such associations occurred in males. Body dissatis- faction was the only factor strongly correlated with disordered eating for both genders, mirroring findings from a longitudin…		The examination of correlates of disordered eating in youth with type 1 diabetes is complex; there is an evolving understanding of diabetes-specific factors, such as diabetes distress, and more global factors such as body dissatisfaction and the associated risks. The cur- rent study identified novel correlates of disordered eating, particularly the importance of diabetes distress which is not cur…		The response rate was low (13%), although comparable to other studies surveying adolescents with type 1 diabe- tes.24 Furthermore, the self-reported nature of clinical variables, such as HbA1c and height and weight used to calculate BMI may have also impacted scores. Another methodological constraint was the use of a single item to assess general quality of life in preference to more detailed mea…	Longitudinal studies are required to map how these factors predict changes over time with greater emphasis needed into understanding the gender-specific risks associated with BD, particularly during more difficult developmental phases, such as adolescence to young adulthood.
9	Araia E, King RM, Pouwer F, Speight J, Hendrieckx C. Psychological correlates of disordered eating in youth with type 1 diabetes: Results from diabetes MILES Youth-Australia. Pediatr Diabetes. 2020;21(4):664-72.	Araia, E.; King, R. M.; Pouwer, F.; Speight, J.; Hendrieckx, C.	Psychological correlates of disordered eating in youth with type 1 diabetes: Results from diabetes MILES Youth-Australia	2020	NR	Diabetes Management and Impact for Long-Term Empowerment and Success (MILES) Youth—Australia study,	Australia	HIC	477	16	10-19	Gender	62	NR	Average diabetes duration was 7 ± 4 years and 52.8% were using an insulin pump. Average self-reported HbA1c was 65.7 ± 17.3 mmol/mol or 8.2 ± 3.7%. The majority were Australian born (93%) and attending school (80%). Based on self-reported weight and height, BMI (age and sex adjusted) was calculated. Almost two out of three adolescents were considered to be within the healthy BMI range, with 32% o…		Type 1 diabetes		Cross-sectional study	Population - Diabetes Management and Impact for Long-Term Empowerment and Success (MILES) Youth—Australia study	To explore potential risk and protective psychological correlates for disordered eating in youth with type 1 diabetes by considering a multitude of general and diabetes-specific risk factors, including diabetes distress and diabetes- related resilience.				Correlational study		BMI-SMT without Diabetes – Ideal Difference	Body Mass Index Silhouette Matching Test (BMI- SMT)	Physical health and health beahviours	Individual level	Anxiety symptoms	Generalized Anxiety Disorder scale (GAD-7)			Correlation coefficient = 0.18, p<0.05	Correlation coefficient = 0.13, p<0.05			Gender differences existed in the relationship between body image and psychological variables; for females, all psychological vari- ables were moderately to strongly correlated with body dissatisfaction but no significant such associations occurred in males. Body dissatis- faction was the only factor strongly correlated with disordered eating for both genders, mirroring findings from a longitudin…		The examination of correlates of disordered eating in youth with type 1 diabetes is complex; there is an evolving understanding of diabetes-specific factors, such as diabetes distress, and more global factors such as body dissatisfaction and the associated risks. The cur- rent study identified novel correlates of disordered eating, particularly the importance of diabetes distress which is not cur…		The response rate was low (13%), although comparable to other studies surveying adolescents with type 1 diabe- tes.24 Furthermore, the self-reported nature of clinical variables, such as HbA1c and height and weight used to calculate BMI may have also impacted scores. Another methodological constraint was the use of a single item to assess general quality of life in preference to more detailed mea…	Longitudinal studies are required to map how these factors predict changes over time with greater emphasis needed into understanding the gender-specific risks associated with BD, particularly during more difficult developmental phases, such as adolescence to young adulthood.
10	Arsandaux J, Boujut E, Salamon R, Tzourio C, Galéra C. Self-esteem in male and female college students: Does childhood/adolescence background matter more than young-adulthood conditions? Personality and Individual Differences. 2023;206.	Arsandaux, J.; Boujut, E.; Salamon, R.; Tzourio, C.; Galéra, C.	Self-esteem in male and female college students: Does childhood/adolescence background matter more than young-adulthood conditions?	2023	2013-2020		France	HIC	6602	20.7	18-30	Gender	78.8	NR	NR	NR	The eligibility criteria were to be a university student in France; understand and write French; and at least 18.		Cross-sectional study	University	To investigate self-esteem associated factors related to childhood/adolescence or young-adulthood in male and female college students.				Correlation and regression		Self-esteem	Rosenberg Self-Esteem Scale	Self-esteem	Individual level	Anxiety symptoms	State-Trait Anxiety Inventory (STAI-S)			Correlation coefficient = -0.76, p<0.0001	Correlation coefficient = -0.74, p<0.0001					Several factors related to childhood/adolescence and young- adulthood were found to be associated with self-esteem during college. Interestingly, there were differences according to gender with a larger effect of parental support and economic situation during childhood among females and a larger effect of sports practice and satisfaction with social life during young adulthood among males. These …		Our study also has some limitations. Although we were able to enter variables related to childhood and adolescence, the participants declared information during their young adulthood (retrospective collection of childhood/adolescence factors), which represents more the mental representation that individuals may have retained (with potential memorization bias) rather than the real situation. Self-…	Some factors were associated differently according to gender, so interventions might be performed on a gender-specific basis. Interventions with a social dimension (dual presentation, talking circles) during childhood/ adolescence might be more effective in females whereas those focusing on peer attachment (tutoring, mentoring) and physical activities during young adulthood could be more suitable…
10	Arsandaux J, Boujut E, Salamon R, Tzourio C, Galéra C. Self-esteem in male and female college students: Does childhood/adolescence background matter more than young-adulthood conditions? Personality and Individual Differences. 2023;206.	Arsandaux, J.; Boujut, E.; Salamon, R.; Tzourio, C.; Galéra, C.	Self-esteem in male and female college students: Does childhood/adolescence background matter more than young-adulthood conditions?	2023	2013-2020		France	HIC	6602	20.7	18-30	Gender	78.8	NR	NR	NR	The eligibility criteria were to be a university student in France; understand and write French; and at least 18.		Cross-sectional study	University	To investigate self-esteem associated factors related to childhood/adolescence or young-adulthood in male and female college students.				Correlation and regression		Depressive symptoms	Patient Health Questionnaire (PHQ-9)	Mental health problems	Individual level	Anxiety symptoms	State-Trait Anxiety Inventory (STAI-S)			Correlation coefficient = -0.56, p<0.0001	Correlation coefficient = -0.57, p<0.0001					Several factors related to childhood/adolescence and young- adulthood were found to be associated with self-esteem during college. Interestingly, there were differences according to gender with a larger effect of parental support and economic situation during childhood among females and a larger effect of sports practice and satisfaction with social life during young adulthood among males. These …		Our study also has some limitations. Although we were able to enter variables related to childhood and adolescence, the participants declared information during their young adulthood (retrospective collection of childhood/adolescence factors), which represents more the mental representation that individuals may have retained (with potential memorization bias) rather than the real situation. Self-…
10	Arsandaux J, Boujut E, Salamon R, Tzourio C, Galéra C. Self-esteem in male and female college students: Does childhood/adolescence background matter more than young-adulthood conditions? Personality and Individual Differences. 2023;206.	Arsandaux, J.; Boujut, E.; Salamon, R.; Tzourio, C.; Galéra, C.	Self-esteem in male and female college students: Does childhood/adolescence background matter more than young-adulthood conditions?	2023	2013-2020		France	HIC	6602	20.7	18-30	Gender	78.8	NR	NR	NR	The eligibility criteria were to be a university student in France; understand and write French; and at least 18.		Cross-sectional study	University	To investigate self-esteem associated factors related to childhood/adolescence or young-adulthood in male and female college students.				Correlation and regression		Perceieved stress	Freshman Stress Scale	Psychological and cognitive factors	Individual level	Anxiety symptoms	State-Trait Anxiety Inventory (STAI-S)			Correlation coefficient = -0.37, p<0.0001	Correlation coefficient = -0.38, p<0.0001					Several factors related to childhood/adolescence and young- adulthood were found to be associated with self-esteem during college. Interestingly, there were differences according to gender with a larger effect of parental support and economic situation during childhood among females and a larger effect of sports practice and satisfaction with social life during young adulthood among males. These …		Our study also has some limitations. Although we were able to enter variables related to childhood and adolescence, the participants declared information during their young adulthood (retrospective collection of childhood/adolescence factors), which represents more the mental representation that individuals may have retained (with potential memorization bias) rather than the real situation. Self-…
14	Atkinson EA, Finn PR. Sex Differences in Trait Anxiety's Association with Alcohol Problems in Emerging Adults: The Influence of Symptoms of Depression and Borderline Personality. J Subst Use. 2019;24(3):323-8.	Atkinson, E. A.; Finn, P. R.	Sex differences in trait anxiety's association with alcohol problems in emerging adults: The influence of symptoms of depression and borderline personality	2019	NA		USA	HIC	810	21.3	18-30	Gender	46	78% Caucasian, 14% African American, 5% Asian, 2% Hispanic, and 1% Pacific Islander	40% (n= 323) of the sample had a lifetime DSM-IV diagnosis of alcohol dependence (178 Men and 145 Women).		Participants were excluded from the study if they (a) were not between 18 and 30 years of age, (b) could not read and speak English, (c) had never consumed alcohol, (d) had less than a sixth grade level of education, (e) reported having suffered from any serious head injuries, or (f) had a history of severe		Cross-sectional study	Community - recruited through advertisements placed online and around the community in a Midwestern college town. The range of ads/flyers targeted, “daring, rebellious, defiant individuals ,” “carefree, adventurous individuals who have led exciting and impulsive lives ,” “impulsive individuals ,” “heavy drinkers wanted for psychological research ,” persons with a “drinking problem ,” persons who …	To examine sex differences in the association between alcohol problems and anxiety, while accounting for depressive and borderline personality (BPD) symptoms.				Correlational study		Alcohol problems	Semi-Structured Assessment for the Genetics of Alcoholism	Physical health and health beahviours	Individual level	State-Trait Anxiety	Spielberger State-Trait Anxiety Inventory (STAI)		z = 2.04, p<0.05	Correlation coefficient = 0.379, p<0.0001	Correlation coefficient = 0.249, p<0.0001			Tests of differences between bivariate correlations revealed a significantly stronger association between Tait Anxiety and Lifetime Alcohol Problems in males (r = .249, p = .0001) compared with females (r = .204, p = .0001), z = 2.04, p = .02.		The analyses revealed that trait anxiety was positively associated with alcohol problems in both males and females. However, the association was significantly stronger for males when compared to females. These sex differences were also apparent when controlling for symptoms of depression and BPD. In summary, these results suggest that there are specific Sex differences in the association between …		The sample is mostly white, young, or emerging, adults, many of whom are college tudents. Results cannot be generalized to older individuals with longer sustained AUDs. Second, the recruitment strategy used in this study is biased insofar as it also selected individuals who are interested in participating in research and who are motivated enough to come into a research laboratory, often on repeat…	More research is needed to determine the causal role for anxiety, and symptoms of depression and BPD in both males and females. In addition, the observed patterns of association may also be unique to alcohol problems in emerging adults as opposed to older individuals with an AUD. Further investigation into the mechanisms underlying sex differences, as well as gender differences, in the relationsh…
16	Barcaccia B, Balestrini V, Saliani AM, Baiocco R, Mancini F, Schneider BH. Dysfunctional eating behaviors, anxiety, and depression in Italian boys and girls: the role of mass media. Braz J Psychiatry. 2018;40(1):72-7.	Barcaccia, Barbara; Balestrini, Viviana; Saliani, Angelo M.; Baiocco, Roberto; Mancini, Francesco; Schneider, Barry H.	Dysfunctional eating behaviors, anxiety, and depression in Italian boys and girls: the role of mass media	2018	NR		Italy	HIC	301	17.136 and 17.176	14-19	Sex	49.17	NR	NR	NR	NR		Cross-sectional study	High school	The objective of the present study was to evaluate the influence of models offered by the mass media (TV) on adolescents’ perceptions of their own body image and on psychopathology.		We hypothesized that: i) exposure to TV would correlate positively with susceptibility to dis- torted bodily perceptions, disordered eating behavior, anxiety, and depression; ii) the participants’ distorted perception of their own bodies compared to those of TV characters would correlate positively with body uneasi- ness, disordered eating behavior, anxiety, and depres- sion; and iii) participant…		Regression		Hours media watched	Questionnaire - Respondents were asked to indicate the average daily time spent watching TV and the name and type of their favorite TV programs. In addition, participants specified the body type of their favorite TV character (both male and female), how similar to these characters they perceived themselves to be, and whether they or their friends would like to resemble these characters physically.	Social media use and screen time	Individual level	Anxiety symptoms	State-Trait Anxiety Inventory (STAI-S)			Standardized regression coefficient = 0.072	Standardized regression coefficient = -0.046					Though not all of our hypotheses were confirmed, our data revealed interesting information about the differences in male and female susceptibility to the mass media. Although no direct causal relationships can be drawn from this study, our data show a relationship whereby women are more susceptible to ED behaviors, distorted perception of their own bodies, and depression through direct compar- is…		Our findings should be viewed while taking certain limitations into consideration. First, the correlational nature of our data. Although we did obtain statistically significant correlations in our sample, we cannot determine whether the mass media caused the psychological problems or only contributed to them. Therefore, we are unsure whether the initial presence of depression and/or anxiety might…
16	Barcaccia B, Balestrini V, Saliani AM, Baiocco R, Mancini F, Schneider BH. Dysfunctional eating behaviors, anxiety, and depression in Italian boys and girls: the role of mass media. Braz J Psychiatry. 2018;40(1):72-7.	Barcaccia, Barbara; Balestrini, Viviana; Saliani, Angelo M.; Baiocco, Roberto; Mancini, Francesco; Schneider, Barry H.	Dysfunctional eating behaviors, anxiety, and depression in Italian boys and girls: the role of mass media	2018	NR		Italy	HIC	301	17.136 and 17.176	14-19	Sex	49.17	NR	NR	NR	NR		Cross-sectional study	High school	The objective of the present study was to evaluate the influence of models offered by the mass media (TV) on adolescents’ perceptions of their own body image and on psychopathology.		We hypothesized that: i) exposure to TV would correlate positively with susceptibility to dis- torted bodily perceptions, disordered eating behavior, anxiety, and depression; ii) the participants’ distorted perception of their own bodies compared to those of TV characters would correlate positively with body uneasi- ness, disordered eating behavior, anxiety, and depres- sion; and iii) participant…		Regression		Idolization of characters	Questionnaire - Respondents were asked to indicate the average daily time spent watching TV and the name and type of their favorite TV programs. In addition, participants specified the body type of their favorite TV character (both male and female), how similar to these characters they perceived themselves to be, and whether they or their friends would like to resemble these characters physically.	Social media use and screen time	Individual level	Anxiety symptoms	State-Trait Anxiety Inventory (STAI-S)			Standardized regression coefficient = 0.079	Standardized regression coefficient = 0.032					Though not all of our hypotheses were confirmed, our data revealed interesting information about the differ- ences in male and female susceptibility to the mass media. Although no direct causal relationships can be drawn from this study, our data show a relationship whereby women are more susceptible to ED behaviors, distorted perception of their own bodies, and depression through direct compar- …		Our findings should be viewed while taking certain limitations into consideration. First, the correlational nature of our data. Although we did obtain statistically significant correlations in our sample, we cannot determine whether the mass media caused the psychological problems or only contributed to them. Therefore, we are unsure whether the initial presence of depression and/or anxiety might…
16	Barcaccia B, Balestrini V, Saliani AM, Baiocco R, Mancini F, Schneider BH. Dysfunctional eating behaviors, anxiety, and depression in Italian boys and girls: the role of mass media. Braz J Psychiatry. 2018;40(1):72-7.	Barcaccia, Barbara; Balestrini, Viviana; Saliani, Angelo M.; Baiocco, Roberto; Mancini, Francesco; Schneider, Barry H.	Dysfunctional eating behaviors, anxiety, and depression in Italian boys and girls: the role of mass media	2018	NR		Italy	HIC	301	17.136 and 17.176	14-19	Sex	49.17	NR	NR	NR	NR		Cross-sectional study	High school	The objective of the present study was to evaluate the influence of models offered by the mass media (TV) on adolescents’ perceptions of their own body image and on psychopathology.		We hypothesized that: i) exposure to TV would correlate positively with susceptibility to dis- torted bodily perceptions, disordered eating behavior, anxiety, and depression; ii) the participants’ distorted perception of their own bodies compared to those of TV characters would correlate positively with body uneasi- ness, disordered eating behavior, anxiety, and depres- sion; and iii) participant…		Regression		Desire to be similar	Questionnaire - Respondents were asked to indicate the average daily time spent watching TV and the name and type of their favorite TV programs. In addition, participants specified the body type of their favorite TV character (both male and female), how similar to these characters they perceived themselves to be, and whether they or their friends would like to resemble these characters physically.	Social media use and screen time	Individual level	Anxiety symptoms	State-Trait Anxiety Inventory (STAI-S)			Standardized regression coefficient = 0.01	Standardized regression coefficient = 0.121					Though not all of our hypotheses were confirmed, our data revealed interesting information about the differ- ences in male and female susceptibility to the mass media. Although no direct causal relationships can be drawn from this study, our data show a relationship whereby women are more susceptible to ED behaviors, distorted perception of their own bodies, and depression through direct compar- …		Our findings should be viewed while taking certain limitations into consideration. First, the correlational nature of our data. Although we did obtain statistically significant correlations in our sample, we cannot determine whether the mass media caused the psychological problems or only contributed to them. Therefore, we are unsure whether the initial presence of depression and/or anxiety might…
16	Barcaccia B, Balestrini V, Saliani AM, Baiocco R, Mancini F, Schneider BH. Dysfunctional eating behaviors, anxiety, and depression in Italian boys and girls: the role of mass media. Braz J Psychiatry. 2018;40(1):72-7.	Barcaccia, Barbara; Balestrini, Viviana; Saliani, Angelo M.; Baiocco, Roberto; Mancini, Francesco; Schneider, Barry H.	Dysfunctional eating behaviors, anxiety, and depression in Italian boys and girls: the role of mass media	2018	NR		Italy	HIC	301	17.136 and 17.176	14-19	Sex	49.17	NR	NR	NR	NR		Cross-sectional study	High school	The objective of the present study was to evaluate the influence of models offered by the mass media (TV) on adolescents’ perceptions of their own body image and on psychopathology.		We hypothesized that: i) exposure to TV would correlate positively with susceptibility to dis- torted bodily perceptions, disordered eating behavior, anxiety, and depression; ii) the participants’ distorted perception of their own bodies compared to those of TV characters would correlate positively with body uneasi- ness, disordered eating behavior, anxiety, and depres- sion; and iii) participant…		Regression		Discrepancy from ideal	Questionnaire - Respondents were asked to indicate the average daily time spent watching TV and the name and type of their favorite TV programs. In addition, participants specified the body type of their favorite TV character (both male and female), how similar to these characters they perceived themselves to be, and whether they or their friends would like to resemble these characters physically.	Social media use and screen time	Individual level	Anxiety symptoms	State-Trait Anxiety Inventory (STAI-S)			Standardized regression coefficient = 0.183/2.184, p<0.05	Standardized regression coefficient = 0.286/2.329, p<0.01			Male friends’ desire to physically resem- ble TV characters was the only statistically significant factor contributing to the criterion measures. Notably, that variable emerged as a significant predictor of all four depen- dent variables: depression, anxiety, eating-disordered behavior, and body uneasiness. As shown in the table, several significant predictors emerged in the regressions computed …
17	Barry CT, Loflin DC, Doucette H. Adolescent self-compassion: Associations with narcissism, self-esteem, aggression, and internalizing symptoms in at-risk males. Personality and Individual Differences. 2015;77:118-23.	Barry, C. T., Loflin, D. C., & Doucette, H.	Adolescent self-compassion: associations with narcissism, self-esteem, aggression, and internalizing symptoms in at-risk males.	2015	NR		USA	HIC	251	16.78	16-18	Gender	0	62.5% of the participants were Cauca- sian, 29.1% were African-American, and 3.2% were of other ethnic- ities (5.2% of participants did not report their ethnicity).					Cross-sectional study	Residential program for adolescents who have dropped out of school	To consider the connection between self-compassion, narcissism, self-esteem, aggression, and internalizing problems in a sample of 251 male adolescents, ages 16–18, attending a residential program.		It was hypothesized that self-compassion would be negatively correlated with each form of narcissism (i.e., grandiose, vulnerable, and non-pathological) and positively correlated with self-esteem. Furthermore, self-compassion was expected to be negatively related to both proactive and reactive aggression and to reduce the relation between narcissism and both functions of aggression. Lastly, it wa…		Correlation		Self-compassion	Self-Compassion Scale (SCS)	Self-esteem	Individual level	Anxiety symptoms	Personality Inventory for Youth (PIY)			Correlation coefficient = -0.32, p<0.001						Self-compassion was negatively correlated with aggression and vulnerable narcissism and positively correlated with self-esteem. In general, self- compassion did not exhibit the hypothesized protective effect on the relation between narcissism and aggression. Findings indicate that, as expected, self-compassion is indicative of a relatively secure, positive sense of self in adolescents.		First, participants were all male and were attending a residential program for adolescents who had dropped out of school. Therefore, the findings may not generalize to the overall population of adolescents, particularly females. Previous research has demonstrated no gender differences in adolescent self-compassion (Neff & McGehee, 2010); thus, the same patterns that emerged in the present sample …	Further research with more varied samples and methodology are clearly needed to determine the potential importance of self- compassion for adolescents’ interpersonal and behavioral func- tioning. For example, an adolescent’s susceptibility to fluctuations in self-esteem or affective reactions to successes and failures could be associated with lower self-compassion; thus, fostering self- compassio…
17	Barry CT, Loflin DC, Doucette H. Adolescent self-compassion: Associations with narcissism, self-esteem, aggression, and internalizing symptoms in at-risk males. Personality and Individual Differences. 2015;77:118-23.	Barry, C. T., Loflin, D. C., & Doucette, H.	Adolescent self-compassion: associations with narcissism, self-esteem, aggression, and internalizing symptoms in at-risk males.	2015	NR		USA	HIC	251	16.78	16-18	Gender	0	62.5% of the participants were Cauca- sian, 29.1% were African-American, and 3.2% were of other ethnic- ities (5.2% of participants did not report their ethnicity).					Cross-sectional study	Residential program for adolescents who have dropped out of school	To consider the connection between self-compassion, narcissism, self-esteem, aggression, and internalizing problems in a sample of 251 male adolescents, ages 16–18, attending a residential program.		It was hypothesized that self-compassion would be negatively correlated with each form of narcissism (i.e., grandiose, vulnerable, and non-pathological) and positively correlated with self-esteem. Furthermore, self-compassion was expected to be negatively related to both proactive and reactive aggression and to reduce the relation between narcissism and both functions of aggression. Lastly, it wa…		Correlation		Self-esteem	Rosenberg Self-esteem Scale (RSES)	Self-esteem	Individual level	Anxiety symptoms	Personality Inventory for Youth (PIY)			Correlation coefficient = -0.43, p<0.001						Self-compassion was negatively correlated with aggression and vulnerable narcissism and positively correlated with self-esteem. In general, self- compassion did not exhibit the hypothesized protective effect on the relation between narcissism and aggression. Findings indicate that, as expected, self-compassion is indicative of a relatively secure, positive sense of self in adolescents.		First, participants were all male and were attending a residential program for adolescents who had dropped out of school. Therefore, the findings may not generalize to the overall population of adolescents, particularly females. Previous research has demonstrated no gender differences in adolescent self-compassion (Neff & McGehee, 2010); thus, the same patterns that emerged in the present sample …	Further research with more varied samples and methodology are clearly needed to determine the potential importance of self- compassion for adolescents’ interpersonal and behavioral func- tioning. For example, an adolescent’s susceptibility to fluctuations in self-esteem or affective reactions to successes and failures could be associated with lower self-compassion; thus, fostering self- compassio…
19	Bauermeister JA, Connochie D, Jadwin-Cakmak L, Meanley S. Gender Policing During Childhood and the Psychological Well-Being of Young Adult Sexual Minority Men in the United States. American journal of men's health. 2017;11(3):693-701.	Bauermeister, J. A.; Connochie, D.; Jadwin-Cakmak, L.; Meanley, S.	Gender Policing During Childhood and the Psychological Well-Being of Young Adult Sexual Minority Men in the United States	2017	NR		USA	HIC	1484	20.8	18-24	Gender	0	White (65.4%), Latino (17.1%), Black (8.8%), Asian/Pacific Islander (3.7%), and other (5.1%).	Cisgender sexual minority males, single	NR	Cisgender sexual minority males, single, US resident	NR	Cross-sectional study	Sexual minority men social networking site	To examine the relationship between parental gender policing during childhood and adolescence and subsequent substance use and psychological distress		Participants who reported gender policing would be more likely to report greater substance use and psychological distress than those who had not reported gender policing.	Hegemonic masculinities (i.e., sets of socially accepted masculine behaviors and beliefs within a given time and culture designed to legitimate male domination)	Multivariable regression	Model 1: Gender policing	Gender policing	Questionnaire	Experience of discrimination, stigma and prejudice	Wider environment and society level	Anxiety symptoms	Brief Symptom Inventory	NA		Unstandardised regression coefficient = 0.40, p<0.001 Standardised = 0.19				Anxiety symptoms were higher among participants who reported being told to stop acting feminine when they were growing up		Gender policing during childhood and adolescence was associated with recent substance use behaviors and psychological distress in multivariable models. A linear association between substance use behaviors and psychological distress and the number of disciplinary actions experienced during childhood and adolescence was also observed. Parents’ attempts to police their sons’ gender expression were a…		1. Sample may not be generalizable to all sexual minority young men. 2. This study is cross-sectional by design; therefore, no causal relationships should be inferred from the findings. 3. The data are restricted to sexual minority young men who identify as cisgender 4. The analyses did not account for participants’ stress, frequency of drug use and misuse, and/ or polydrug use. This could lead t…	Future research examining both parent and child experiences of gender policing may help inform family-level intervention strategies for sexual minority young men and their parents. Future research examining how gender policing may be associated with young sexual minority men’s social advancement is war- ranted. Moreover, future research should refine and vali- date the current study’s assessment …
19	Bauermeister JA, Connochie D, Jadwin-Cakmak L, Meanley S. Gender Policing During Childhood and the Psychological Well-Being of Young Adult Sexual Minority Men in the United States. American journal of men's health. 2017;11(3):693-701.	Bauermeister, J. A.; Connochie, D.; Jadwin-Cakmak, L.; Meanley, S.	Gender Policing During Childhood and the Psychological Well-Being of Young Adult Sexual Minority Men in the United States	2017	NR		USA	HIC	1484	20.8	18-24	Gender	0	White (65.4%), Latino (17.1%), Black (8.8%), Asian/Pacific Islander (3.7%), and other (5.1%).	Cisgender sexual minority males, single	NR	Cisgender sexual minority males, single, US resident	NR	Cross-sectional study	Sexual minority men social networking site	To examine the relationship between parental gender policing during childhood and adolescence and subsequent substance use and psychological distress		Participants who reported gender policing would be more likely to report greater substance use and psychological distress than those who had not reported gender policing.	Hegemonic masculinities (i.e., sets of socially accepted masculine behaviors and beliefs within a given time and culture designed to legitimate male domination)	Multivariable regression	Model 1: Gender policing	Age	Questionnaire	Sociodemographic factors	Individual level	Anxiety symptoms	Brief Symptom Inventory	NA		Unstandardised Regression coefficient = 0.04, p<0.05 Standardised = 0.08				Anxiety symptoms were higher among participants who were older		Gender policing during childhood and adolescence was associated with recent substance use behaviors and psychological distress in multivariable models. A linear association between substance use behaviors and psychological distress and the number of disciplinary actions experienced during childhood and adolescence was also observed. Parents’ attempts to police their sons’ gender expression were a…		1. Sample may not be generalizable to all sexual minority young men. 2. This study is cross-sectional by design; therefore, no causal relationships should be inferred from the findings. 3. The data are restricted to sexual minority young men who identify as cisgender 4. The analyses did not account for participants’ stress, frequency of drug use and misuse, and/ or polydrug use. This could lead t…	Future research examining both parent and child experiences of gender policing may help inform family-level intervention strategies for sexual minority young men and their parents. Future research examining how gender policing may be associated with young sexual minority men’s social advancement is war- ranted. Moreover, future research should refine and vali- date the current study’s assessment …
19	Bauermeister JA, Connochie D, Jadwin-Cakmak L, Meanley S. Gender Policing During Childhood and the Psychological Well-Being of Young Adult Sexual Minority Men in the United States. American journal of men's health. 2017;11(3):693-701.	Bauermeister, J. A.; Connochie, D.; Jadwin-Cakmak, L.; Meanley, S.	Gender Policing During Childhood and the Psychological Well-Being of Young Adult Sexual Minority Men in the United States	2017	NR		USA	HIC	1484	20.8	18-24	Gender	0	White (65.4%), Latino (17.1%), Black (8.8%), Asian/Pacific Islander (3.7%), and other (5.1%).	Cisgender sexual minority males, single	NR	Cisgender sexual minority males, single, US resident	NR	Cross-sectional study	Sexual minority men social networking site	To examine the relationship between parental gender policing during childhood and adolescence and subsequent substance use and psychological distress		Participants who reported gender policing would be more likely to report greater substance use and psychological distress than those who had not reported gender policing.	Hegemonic masculinities (i.e., sets of socially accepted masculine behaviors and beliefs within a given time and culture designed to legitimate male domination)	Multivariable regression	Model 1: Gender policing	Completed high school	Questionnaire	Sociodemographic factors	Individual level	Anxiety symptoms	Brief Symptom Inventory	NA		Unstandardised Regression coefficient = 0.32, p<0.05 Standardised = 0.06				Anxiety symptoms were higher among participants who had completed high school		Gender policing during childhood and adolescence was associated with recent substance use behaviors and psychological distress in multivariable models. A linear association between substance use behaviors and psychological distress and the number of disciplinary actions experienced during childhood and adolescence was also observed. Parents’ attempts to police their sons’ gender expression were a…		1. Sample may not be generalizable to all sexual minority young men. 2. This study is cross-sectional by design; therefore, no causal relationships should be inferred from the findings. 3. The data are restricted to sexual minority young men who identify as cisgender 4. The analyses did not account for participants’ stress, frequency of drug use and misuse, and/ or polydrug use. This could lead t…	Future research examining both parent and child experiences of gender policing may help inform family-level intervention strategies for sexual minority young men and their parents. Future research examining how gender policing may be associated with young sexual minority men’s social advancement is war- ranted. Moreover, future research should refine and vali- date the current study’s assessment …
19	Bauermeister JA, Connochie D, Jadwin-Cakmak L, Meanley S. Gender Policing During Childhood and the Psychological Well-Being of Young Adult Sexual Minority Men in the United States. American journal of men's health. 2017;11(3):693-701.	Bauermeister, J. A.; Connochie, D.; Jadwin-Cakmak, L.; Meanley, S.	Gender Policing During Childhood and the Psychological Well-Being of Young Adult Sexual Minority Men in the United States	2017	NR		USA	HIC	1484	20.8	18-24	Gender	0	White (65.4%), Latino (17.1%), Black (8.8%), Asian/Pacific Islander (3.7%), and other (5.1%).	Cisgender sexual minority males, single	NR	Cisgender sexual minority males, single, US resident	NR	Cross-sectional study	Sexual minority men social networking site	To examine the relationship between parental gender policing during childhood and adolescence and subsequent substance use and psychological distress		Participants who reported gender policing would be more likely to report greater substance use and psychological distress than those who had not reported gender policing.	Hegemonic masculinities (i.e., sets of socially accepted masculine behaviors and beliefs within a given time and culture designed to legitimate male domination)	Multivariable regression	Model 1: Gender policing	Sexual identity - Bisexual	Questionnaire	Sexual identity - bisexual	Individual level	Anxiety symptoms	Brief Symptom Inventory	NA		Unstandardised Regression coefficient = 0.22 Standardised = 0.04						Gender policing during childhood and adolescence was associated with recent substance use behaviors and psychological distress in multivariable models. A linear association between substance use behaviors and psychological distress and the number of disciplinary actions experienced during childhood and adolescence was also observed. Parents’ attempts to police their sons’ gender expression were a…		1. Sample may not be generalizable to all sexual minority young men. 2. This study is cross-sectional by design; therefore, no causal relationships should be inferred from the findings. 3. The data are restricted to sexual minority young men who identify as cisgender 4. The analyses did not account for participants’ stress, frequency of drug use and misuse, and/ or polydrug use. This could lead t…	Future research examining both parent and child experiences of gender policing may help inform family-level intervention strategies for sexual minority young men and their parents. Future research examining how gender policing may be associated with young sexual minority men’s social advancement is war- ranted. Moreover, future research should refine and vali- date the current study’s assessment …
19	Bauermeister JA, Connochie D, Jadwin-Cakmak L, Meanley S. Gender Policing During Childhood and the Psychological Well-Being of Young Adult Sexual Minority Men in the United States. American journal of men's health. 2017;11(3):693-701.	Bauermeister, J. A.; Connochie, D.; Jadwin-Cakmak, L.; Meanley, S.	Gender Policing During Childhood and the Psychological Well-Being of Young Adult Sexual Minority Men in the United States	2017	NR		USA	HIC	1484	20.8	18-24	Gender	0	White (65.4%), Latino (17.1%), Black (8.8%), Asian/Pacific Islander (3.7%), and other (5.1%).	Cisgender sexual minority males, single	NR	Cisgender sexual minority males, single, US resident	NR	Cross-sectional study	Sexual minority men social networking site	To examine the relationship between parental gender policing during childhood and adolescence and subsequent substance use and psychological distress		Participants who reported gender policing would be more likely to report greater substance use and psychological distress than those who had not reported gender policing.	Hegemonic masculinities (i.e., sets of socially accepted masculine behaviors and beliefs within a given time and culture designed to legitimate male domination)	Multivariable regression	Model 1: Gender policing	Sexual identity - Other	Questionnaire	Sexual identity - other	Individual level	Anxiety symptoms	Brief Symptom Inventory	NA		Unstandardised Regression coefficient = 0.29, p<0.05 Standardised = 0.06				Compared with gay participants, participants who identified as any other sexual orientation reported higher anxiety symptoms.		Gender policing during childhood and adolescence was associated with recent substance use behaviors and psychological distress in multivariable models. A linear association between substance use behaviors and psychological distress and the number of disciplinary actions experienced during childhood and adolescence was also observed. Parents’ attempts to police their sons’ gender expression were a…		1. Sample may not be generalizable to all sexual minority young men. 2. This study is cross-sectional by design; therefore, no causal relationships should be inferred from the findings. 3. The data are restricted to sexual minority young men who identify as cisgender 4. The analyses did not account for participants’ stress, frequency of drug use and misuse, and/ or polydrug use. This could lead t…	Future research examining both parent and child experiences of gender policing may help inform family-level intervention strategies for sexual minority young men and their parents. Future research examining how gender policing may be associated with young sexual minority men’s social advancement is war- ranted. Moreover, future research should refine and vali- date the current study’s assessment …
19	Bauermeister JA, Connochie D, Jadwin-Cakmak L, Meanley S. Gender Policing During Childhood and the Psychological Well-Being of Young Adult Sexual Minority Men in the United States. American journal of men's health. 2017;11(3):693-701.	Bauermeister, J. A.; Connochie, D.; Jadwin-Cakmak, L.; Meanley, S.	Gender Policing During Childhood and the Psychological Well-Being of Young Adult Sexual Minority Men in the United States	2017	NR		USA	HIC	1484	20.8	18-24	Gender	0	White (65.4%), Latino (17.1%), Black (8.8%), Asian/Pacific Islander (3.7%), and other (5.1%).	Cisgender sexual minority males, single	NR	Cisgender sexual minority males, single, US resident	NR	Cross-sectional study	Sexual minority men social networking site	To examine the relationship between parental gender policing during childhood and adolescence and subsequent substance use and psychological distress		Participants who reported gender policing would be more likely to report greater substance use and psychological distress than those who had not reported gender policing.	Hegemonic masculinities (i.e., sets of socially accepted masculine behaviors and beliefs within a given time and culture designed to legitimate male domination)	Multivariable regression	Model 1: Gender policing	Race/ethnicity - Black	Questionnaire	Sociodemographic factors	Individual level	Anxiety symptoms	Brief Symptom Inventory	NA		Unstandardised Regression coefficient = 0.13 Standardised = -0.04						Gender policing during childhood and adolescence was associated with recent substance use behaviors and psychological distress in multivariable models. A linear association between substance use behaviors and psychological distress and the number of disciplinary actions experienced during childhood and adolescence was also observed. Parents’ attempts to police their sons’ gender expression were a…		1. Sample may not be generalizable to all sexual minority young men. 2. This study is cross-sectional by design; therefore, no causal relationships should be inferred from the findings. 3. The data are restricted to sexual minority young men who identify as cisgender 4. The analyses did not account for participants’ stress, frequency of drug use and misuse, and/ or polydrug use. This could lead t…	Future research examining both parent and child experiences of gender policing may help inform family-level intervention strategies for sexual minority young men and their parents. Future research examining how gender policing may be associated with young sexual minority men’s social advancement is war- ranted. Moreover, future research should refine and vali- date the current study’s assessment …
19	Bauermeister JA, Connochie D, Jadwin-Cakmak L, Meanley S. Gender Policing During Childhood and the Psychological Well-Being of Young Adult Sexual Minority Men in the United States. American journal of men's health. 2017;11(3):693-701.	Bauermeister, J. A.; Connochie, D.; Jadwin-Cakmak, L.; Meanley, S.	Gender Policing During Childhood and the Psychological Well-Being of Young Adult Sexual Minority Men in the United States	2017	NR		USA	HIC	1484	20.8	18-24	Gender	0	White (65.4%), Latino (17.1%), Black (8.8%), Asian/Pacific Islander (3.7%), and other (5.1%).	Cisgender sexual minority males, single	NR	Cisgender sexual minority males, single, US resident	NR	Cross-sectional study	Sexual minority men social networking site	To examine the relationship between parental gender policing during childhood and adolescence and subsequent substance use and psychological distress		Participants who reported gender policing would be more likely to report greater substance use and psychological distress than those who had not reported gender policing.	Hegemonic masculinities (i.e., sets of socially accepted masculine behaviors and beliefs within a given time and culture designed to legitimate male domination)	Multivariable regression	Model 1: Gender policing	Race/ethnicity - Asian/Pacific Islander	Questionnaire	Sociodemographic factors	Individual level	Anxiety symptoms	Brief Symptom Inventory	NA		Unstandardised Regression coefficient = 0.03 Standardised = 0.005						Gender policing during childhood and adolescence was associated with recent substance use behaviors and psychological distress in multivariable models. A linear association between substance use behaviors and psychological distress and the number of disciplinary actions experienced during childhood and adolescence was also observed. Parents’ attempts to police their sons’ gender expression were a…		1. Sample may not be generalizable to all sexual minority young men. 2. This study is cross-sectional by design; therefore, no causal relationships should be inferred from the findings. 3. The data are restricted to sexual minority young men who identify as cisgender 4. The analyses did not account for participants’ stress, frequency of drug use and misuse, and/ or polydrug use. This could lead t…	Future research examining both parent and child experiences of gender policing may help inform family-level intervention strategies for sexual minority young men and their parents. Future research examining how gender policing may be associated with young sexual minority men’s social advancement is war- ranted. Moreover, future research should refine and vali- date the current study’s assessment …
19	Bauermeister JA, Connochie D, Jadwin-Cakmak L, Meanley S. Gender Policing During Childhood and the Psychological Well-Being of Young Adult Sexual Minority Men in the United States. American journal of men's health. 2017;11(3):693-701.	Bauermeister, J. A.; Connochie, D.; Jadwin-Cakmak, L.; Meanley, S.	Gender Policing During Childhood and the Psychological Well-Being of Young Adult Sexual Minority Men in the United States	2017	NR		USA	HIC	1484	20.8	18-24	Gender	0	White (65.4%), Latino (17.1%), Black (8.8%), Asian/Pacific Islander (3.7%), and other (5.1%).	Cisgender sexual minority males, single	NR	Cisgender sexual minority males, single, US resident	NR	Cross-sectional study	Sexual minority men social networking site	To examine the relationship between parental gender policing during childhood and adolescence and subsequent substance use and psychological distress		Participants who reported gender policing would be more likely to report greater substance use and psychological distress than those who had not reported gender policing.	Hegemonic masculinities (i.e., sets of socially accepted masculine behaviors and beliefs within a given time and culture designed to legitimate male domination)	Multivariable regression	Model 1: Gender policing	Race/ethnicity - Latino	Questionnaire	Sociodemographic factors	Individual level	Anxiety symptoms	Brief Symptom Inventory	NA		Unstandardised Regression coefficient = 0.17, p<0.05 Standardised = 0.06				Compared with White participants, Latino participants reported greater anxiety symptoms.		Gender policing during childhood and adolescence was associated with recent substance use behaviors and psychological distress in multivariable models. A linear association between substance use behaviors and psychological distress and the number of disciplinary actions experienced during childhood and adolescence was also observed. Parents’ attempts to police their sons’ gender expression were a…		1. Sample may not be generalizable to all sexual minority young men. 2. This study is cross-sectional by design; therefore, no causal relationships should be inferred from the findings. 3. The data are restricted to sexual minority young men who identify as cisgender 4. The analyses did not account for participants’ stress, frequency of drug use and misuse, and/ or polydrug use. This could lead t…	Future research examining both parent and child experiences of gender policing may help inform family-level intervention strategies for sexual minority young men and their parents. Future research examining how gender policing may be associated with young sexual minority men’s social advancement is war- ranted. Moreover, future research should refine and vali- date the current study’s assessment …
19	Bauermeister JA, Connochie D, Jadwin-Cakmak L, Meanley S. Gender Policing During Childhood and the Psychological Well-Being of Young Adult Sexual Minority Men in the United States. American journal of men's health. 2017;11(3):693-701.	Bauermeister, J. A.; Connochie, D.; Jadwin-Cakmak, L.; Meanley, S.	Gender Policing During Childhood and the Psychological Well-Being of Young Adult Sexual Minority Men in the United States	2017	NR		USA	HIC	1484	20.8	18-24	Gender	0	White (65.4%), Latino (17.1%), Black (8.8%), Asian/Pacific Islander (3.7%), and other (5.1%).	Cisgender sexual minority males, single	NR	Cisgender sexual minority males, single, US resident	NR	Cross-sectional study	Sexual minority men social networking site	To examine the relationship between parental gender policing during childhood and adolescence and subsequent substance use and psychological distress		Participants who reported gender policing would be more likely to report greater substance use and psychological distress than those who had not reported gender policing.	Hegemonic masculinities (i.e., sets of socially accepted masculine behaviors and beliefs within a given time and culture designed to legitimate male domination)	Multivariable regression	Model 1: Gender policing	Race/ethnicity - Multiracial/other	Questionnaire	Sociodemographic factors	Individual level	Anxiety symptoms	Brief Symptom Inventory	NA		Unstandardised Regression coefficient = -0.18 Standardised = -0.04						Gender policing during childhood and adolescence was associated with recent substance use behaviors and psychological distress in multivariable models. A linear association between substance use behaviors and psychological distress and the number of disciplinary actions experienced during childhood and adolescence was also observed. Parents’ attempts to police their sons’ gender expression were a…		1. Sample may not be generalizable to all sexual minority young men. 2. This study is cross-sectional by design; therefore, no causal relationships should be inferred from the findings. 3. The data are restricted to sexual minority young men who identify as cisgender 4. The analyses did not account for participants’ stress, frequency of drug use and misuse, and/ or polydrug use. This could lead t…	Future research examining both parent and child experiences of gender policing may help inform family-level intervention strategies for sexual minority young men and their parents. Future research examining how gender policing may be associated with young sexual minority men’s social advancement is war- ranted. Moreover, future research should refine and vali- date the current study’s assessment …
19	Bauermeister JA, Connochie D, Jadwin-Cakmak L, Meanley S. Gender Policing During Childhood and the Psychological Well-Being of Young Adult Sexual Minority Men in the United States. American journal of men's health. 2017;11(3):693-701.	Bauermeister, J. A.; Connochie, D.; Jadwin-Cakmak, L.; Meanley, S.	Gender Policing During Childhood and the Psychological Well-Being of Young Adult Sexual Minority Men in the United States	2017	NR		USA	HIC	1484	20.8	18-24	Gender	0	White (65.4%), Latino (17.1%), Black (8.8%), Asian/Pacific Islander (3.7%), and other (5.1%).	Cisgender sexual minority males, single	NR	Cisgender sexual minority males, single, US resident	NR	Cross-sectional study	Sexual minority men social networking site	To examine the relationship between parental gender policing during childhood and adolescence and subsequent substance use and psychological distress		Participants who reported gender policing would be more likely to report greater substance use and psychological distress than those who had not reported gender policing.	Hegemonic masculinities (i.e., sets of socially accepted masculine behaviors and beliefs within a given time and culture designed to legitimate male domination)	Multivariable regression	Model 2: Disciplinary actions	Disciplinary actions	Questionnaire	Experience of discrimination, stigma and prejudice	Wider environment and society level	Anxiety symptoms	Brief Symptom Inventory	NA		Unstandardised Regression coefficient = 0.15, p<0.005 Standardised = 0.13				Among those who had been told to stop acting feminine, participants who reported a greater number of disciplinary actions reported greater anxiety symptoms		Gender policing during childhood and adolescence was associated with recent substance use behaviors and psychological distress in multivariable models. A linear association between substance use behaviors and psychological distress and the number of disciplinary actions experienced during childhood and adolescence was also observed. Parents’ attempts to police their sons’ gender expression were a…		1. Sample may not be generalizable to all sexual minority young men. 2. This study is cross-sectional by design; therefore, no causal relationships should be inferred from the findings. 3. The data are restricted to sexual minority young men who identify as cisgender 4. The analyses did not account for participants’ stress, frequency of drug use and misuse, and/ or polydrug use. This could lead t…	Future research examining both parent and child experiences of gender policing may help inform family-level intervention strategies for sexual minority young men and their parents. Future research examining how gender policing may be associated with young sexual minority men’s social advancement is war- ranted. Moreover, future research should refine and vali- date the current study’s assessment …
19	Bauermeister JA, Connochie D, Jadwin-Cakmak L, Meanley S. Gender Policing During Childhood and the Psychological Well-Being of Young Adult Sexual Minority Men in the United States. American journal of men's health. 2017;11(3):693-701.	Bauermeister, J. A.; Connochie, D.; Jadwin-Cakmak, L.; Meanley, S.	Gender Policing During Childhood and the Psychological Well-Being of Young Adult Sexual Minority Men in the United States	2017	NR		USA	HIC	1484	20.8	18-24	Gender	0	White (65.4%), Latino (17.1%), Black (8.8%), Asian/Pacific Islander (3.7%), and other (5.1%).	Cisgender sexual minority males, single	NR	Cisgender sexual minority males, single, US resident	NR	Cross-sectional study	Sexual minority men social networking site	To examine the relationship between parental gender policing during childhood and adolescence and subsequent substance use and psychological distress		Participants who reported gender policing would be more likely to report greater substance use and psychological distress than those who had not reported gender policing.	Hegemonic masculinities (i.e., sets of socially accepted masculine behaviors and beliefs within a given time and culture designed to legitimate male domination)	Multivariable regression	Model 2: Disciplinary actions	Age	Questionnaire	Sociodemographic factors	Individual level	Anxiety symptoms	Brief Symptom Inventory	NA		Unstandardised Regression coefficient = -0.07, p<0.005 Standardised = -0.12				Anxiety symptoms were lower among participants who were older		Gender policing during childhood and adolescence was associated with recent substance use behaviors and psychological distress in multivariable models. A linear association between substance use behaviors and psychological distress and the number of disciplinary actions experienced during childhood and adolescence was also observed. Parents’ attempts to police their sons’ gender expression were a…		1. Sample may not be generalizable to all sexual minority young men. 2. This study is cross-sectional by design; therefore, no causal relationships should be inferred from the findings. 3. The data are restricted to sexual minority young men who identify as cisgender 4. The analyses did not account for participants’ stress, frequency of drug use and misuse, and/ or polydrug use. This could lead t…	Future research examining both parent and child experiences of gender policing may help inform family-level intervention strategies for sexual minority young men and their parents. Future research examining how gender policing may be associated with young sexual minority men’s social advancement is war- ranted. Moreover, future research should refine and vali- date the current study’s assessment …
19	Bauermeister JA, Connochie D, Jadwin-Cakmak L, Meanley S. Gender Policing During Childhood and the Psychological Well-Being of Young Adult Sexual Minority Men in the United States. American journal of men's health. 2017;11(3):693-701.	Bauermeister, J. A.; Connochie, D.; Jadwin-Cakmak, L.; Meanley, S.	Gender Policing During Childhood and the Psychological Well-Being of Young Adult Sexual Minority Men in the United States	2017	NR		USA	HIC	1484	20.8	18-24	Gender	0	White (65.4%), Latino (17.1%), Black (8.8%), Asian/Pacific Islander (3.7%), and other (5.1%).	Cisgender sexual minority males, single	NR	Cisgender sexual minority males, single, US resident	NR	Cross-sectional study	Sexual minority men social networking site	To examine the relationship between parental gender policing during childhood and adolescence and subsequent substance use and psychological distress		Participants who reported gender policing would be more likely to report greater substance use and psychological distress than those who had not reported gender policing.	Hegemonic masculinities (i.e., sets of socially accepted masculine behaviors and beliefs within a given time and culture designed to legitimate male domination)	Multivariable regression	Model 2: Disciplinary actions	Completed high school	Questionnaire	Sociodemographic factors	Individual level	Anxiety symptoms	Brief Symptom Inventory	NA		Unstandardised Regression coefficient = 0.26 Standardised = 0.03						Gender policing during childhood and adolescence was associated with recent substance use behaviors and psychological distress in multivariable models. A linear association between substance use behaviors and psychological distress and the number of disciplinary actions experienced during childhood and adolescence was also observed. Parents’ attempts to police their sons’ gender expression were a…		1. Sample may not be generalizable to all sexual minority young men. 2. This study is cross-sectional by design; therefore, no causal relationships should be inferred from the findings. 3. The data are restricted to sexual minority young men who identify as cisgender 4. The analyses did not account for participants’ stress, frequency of drug use and misuse, and/ or polydrug use. This could lead t…	Future research examining both parent and child experiences of gender policing may help inform family-level intervention strategies for sexual minority young men and their parents. Future research examining how gender policing may be associated with young sexual minority men’s social advancement is war- ranted. Moreover, future research should refine and vali- date the current study’s assessment …
19	Bauermeister JA, Connochie D, Jadwin-Cakmak L, Meanley S. Gender Policing During Childhood and the Psychological Well-Being of Young Adult Sexual Minority Men in the United States. American journal of men's health. 2017;11(3):693-701.	Bauermeister, J. A.; Connochie, D.; Jadwin-Cakmak, L.; Meanley, S.	Gender Policing During Childhood and the Psychological Well-Being of Young Adult Sexual Minority Men in the United States	2017	NR		USA	HIC	1484	20.8	18-24	Gender	0	White (65.4%), Latino (17.1%), Black (8.8%), Asian/Pacific Islander (3.7%), and other (5.1%).	Cisgender sexual minority males, single	NR	Cisgender sexual minority males, single, US resident	NR	Cross-sectional study	Sexual minority men social networking site	To examine the relationship between parental gender policing during childhood and adolescence and subsequent substance use and psychological distress		Participants who reported gender policing would be more likely to report greater substance use and psychological distress than those who had not reported gender policing.	Hegemonic masculinities (i.e., sets of socially accepted masculine behaviors and beliefs within a given time and culture designed to legitimate male domination)	Multivariable regression	Model 2: Disciplinary actions	Sexual identity - Bisexual	Questionnaire	Sexual identity - bisexual	Individual level	Anxiety symptoms	Brief Symptom Inventory	NA		Unstandardised Regression coefficient = 0.48 Standardised = 0.08						Gender policing during childhood and adolescence was associated with recent substance use behaviors and psychological distress in multivariable models. A linear association between substance use behaviors and psychological distress and the number of disciplinary actions experienced during childhood and adolescence was also observed. Parents’ attempts to police their sons’ gender expression were a…		1. Sample may not be generalizable to all sexual minority young men. 2. This study is cross-sectional by design; therefore, no causal relationships should be inferred from the findings. 3. The data are restricted to sexual minority young men who identify as cisgender 4. The analyses did not account for participants’ stress, frequency of drug use and misuse, and/ or polydrug use. This could lead t…	Future research examining both parent and child experiences of gender policing may help inform family-level intervention strategies for sexual minority young men and their parents. Future research examining how gender policing may be associated with young sexual minority men’s social advancement is war- ranted. Moreover, future research should refine and vali- date the current study’s assessment …
19	Bauermeister JA, Connochie D, Jadwin-Cakmak L, Meanley S. Gender Policing During Childhood and the Psychological Well-Being of Young Adult Sexual Minority Men in the United States. American journal of men's health. 2017;11(3):693-701.	Bauermeister, J. A.; Connochie, D.; Jadwin-Cakmak, L.; Meanley, S.	Gender Policing During Childhood and the Psychological Well-Being of Young Adult Sexual Minority Men in the United States	2017	NR		USA	HIC	1484	20.8	18-24	Gender	0	White (65.4%), Latino (17.1%), Black (8.8%), Asian/Pacific Islander (3.7%), and other (5.1%).	Cisgender sexual minority males, single	NR	Cisgender sexual minority males, single, US resident	NR	Cross-sectional study	Sexual minority men social networking site	To examine the relationship between parental gender policing during childhood and adolescence and subsequent substance use and psychological distress		Participants who reported gender policing would be more likely to report greater substance use and psychological distress than those who had not reported gender policing.	Hegemonic masculinities (i.e., sets of socially accepted masculine behaviors and beliefs within a given time and culture designed to legitimate male domination)	Multivariable regression	Model 2: Disciplinary actions	Sexual identity - Other	Questionnaire	Sexual identity - other	Individual level	Anxiety symptoms	Brief Symptom Inventory	NA		Unstandardised Regression coefficient = 0.56, p<0.05 Standardised = 0.1				Compared with their gay counter- parts, participants who identified as another sexual orientation reported higher anxiety symptoms.		Gender policing during childhood and adolescence was associated with recent substance use behaviors and psychological distress in multivariable models. A linear association between substance use behaviors and psychological distress and the number of disciplinary actions experienced during childhood and adolescence was also observed. Parents’ attempts to police their sons’ gender expression were a…		1. Sample may not be generalizable to all sexual minority young men. 2. This study is cross-sectional by design; therefore, no causal relationships should be inferred from the findings. 3. The data are restricted to sexual minority young men who identify as cisgender 4. The analyses did not account for participants’ stress, frequency of drug use and misuse, and/ or polydrug use. This could lead t…	Future research examining both parent and child experiences of gender policing may help inform family-level intervention strategies for sexual minority young men and their parents. Future research examining how gender policing may be associated with young sexual minority men’s social advancement is war- ranted. Moreover, future research should refine and vali- date the current study’s assessment …
19	Bauermeister JA, Connochie D, Jadwin-Cakmak L, Meanley S. Gender Policing During Childhood and the Psychological Well-Being of Young Adult Sexual Minority Men in the United States. American journal of men's health. 2017;11(3):693-701.	Bauermeister, J. A.; Connochie, D.; Jadwin-Cakmak, L.; Meanley, S.	Gender Policing During Childhood and the Psychological Well-Being of Young Adult Sexual Minority Men in the United States	2017	NR		USA	HIC	1484	20.8	18-24	Gender	0	White (65.4%), Latino (17.1%), Black (8.8%), Asian/Pacific Islander (3.7%), and other (5.1%).	Cisgender sexual minority males, single	NR	Cisgender sexual minority males, single, US resident	NR	Cross-sectional study	Sexual minority men social networking site	To examine the relationship between parental gender policing during childhood and adolescence and subsequent substance use and psychological distress		Participants who reported gender policing would be more likely to report greater substance use and psychological distress than those who had not reported gender policing.	Hegemonic masculinities (i.e., sets of socially accepted masculine behaviors and beliefs within a given time and culture designed to legitimate male domination)	Multivariable regression	Model 2: Disciplinary actions	Race/ethnicity - Black	Questionnaire	Sociodemographic factors	Individual level	Anxiety symptoms	Brief Symptom Inventory	NA		Unstandardised Regression coefficient = -0.04 Standardised = -0.01						Gender policing during childhood and adolescence was associated with recent substance use behaviors and psychological distress in multivariable models. A linear association between substance use behaviors and psychological distress and the number of disciplinary actions experienced during childhood and adolescence was also observed. Parents’ attempts to police their sons’ gender expression were a…		1. Sample may not be generalizable to all sexual minority young men. 2. This study is cross-sectional by design; therefore, no causal relationships should be inferred from the findings. 3. The data are restricted to sexual minority young men who identify as cisgender 4. The analyses did not account for participants’ stress, frequency of drug use and misuse, and/ or polydrug use. This could lead t…	Future research examining both parent and child experiences of gender policing may help inform family-level intervention strategies for sexual minority young men and their parents. Future research examining how gender policing may be associated with young sexual minority men’s social advancement is war- ranted. Moreover, future research should refine and vali- date the current study’s assessment …
19	Bauermeister JA, Connochie D, Jadwin-Cakmak L, Meanley S. Gender Policing During Childhood and the Psychological Well-Being of Young Adult Sexual Minority Men in the United States. American journal of men's health. 2017;11(3):693-701.	Bauermeister, J. A.; Connochie, D.; Jadwin-Cakmak, L.; Meanley, S.	Gender Policing During Childhood and the Psychological Well-Being of Young Adult Sexual Minority Men in the United States	2017	NR		USA	HIC	1484	20.8	18-24	Gender	0	White (65.4%), Latino (17.1%), Black (8.8%), Asian/Pacific Islander (3.7%), and other (5.1%).	Cisgender sexual minority males, single	NR	Cisgender sexual minority males, single, US resident	NR	Cross-sectional study	Sexual minority men social networking site	To examine the relationship between parental gender policing during childhood and adolescence and subsequent substance use and psychological distress		Participants who reported gender policing would be more likely to report greater substance use and psychological distress than those who had not reported gender policing.	Hegemonic masculinities (i.e., sets of socially accepted masculine behaviors and beliefs within a given time and culture designed to legitimate male domination)	Multivariable regression	Model 2: Disciplinary actions	Race/ethnicity - Asian/Pacific Islander	Questionnaire	Sociodemographic factors	Individual level	Anxiety symptoms	Brief Symptom Inventory	NA		Unstandardised Regression coefficient = 0.17 Standardised = 0.04						Gender policing during childhood and adolescence was associated with recent substance use behaviors and psychological distress in multivariable models. A linear association between substance use behaviors and psychological distress and the number of disciplinary actions experienced during childhood and adolescence was also observed. Parents’ attempts to police their sons’ gender expression were a…		1. Sample may not be generalizable to all sexual minority young men. 2. This study is cross-sectional by design; therefore, no causal relationships should be inferred from the findings. 3. The data are restricted to sexual minority young men who identify as cisgender 4. The analyses did not account for participants’ stress, frequency of drug use and misuse, and/ or polydrug use. This could lead t…	Future research examining both parent and child experiences of gender policing may help inform family-level intervention strategies for sexual minority young men and their parents. Future research examining how gender policing may be associated with young sexual minority men’s social advancement is war- ranted. Moreover, future research should refine and vali- date the current study’s assessment …
19	Bauermeister JA, Connochie D, Jadwin-Cakmak L, Meanley S. Gender Policing During Childhood and the Psychological Well-Being of Young Adult Sexual Minority Men in the United States. American journal of men's health. 2017;11(3):693-701.	Bauermeister, J. A.; Connochie, D.; Jadwin-Cakmak, L.; Meanley, S.	Gender Policing During Childhood and the Psychological Well-Being of Young Adult Sexual Minority Men in the United States	2017	NR		USA	HIC	1484	20.8	18-24	Gender	0	White (65.4%), Latino (17.1%), Black (8.8%), Asian/Pacific Islander (3.7%), and other (5.1%).	Cisgender sexual minority males, single	NR	Cisgender sexual minority males, single, US resident	NR	Cross-sectional study	Sexual minority men social networking site	To examine the relationship between parental gender policing during childhood and adolescence and subsequent substance use and psychological distress		Participants who reported gender policing would be more likely to report greater substance use and psychological distress than those who had not reported gender policing.	Hegemonic masculinities (i.e., sets of socially accepted masculine behaviors and beliefs within a given time and culture designed to legitimate male domination)	Multivariable regression	Model 2: Disciplinary actions	Race/ethnicity - Latino	Questionnaire	Sociodemographic factors	Individual level	Anxiety symptoms	Brief Symptom Inventory	NA		Unstandardised Regression coefficient = 0.34 Standardised = 0.13						Gender policing during childhood and adolescence was associated with recent substance use behaviors and psychological distress in multivariable models. A linear association between substance use behaviors and psychological distress and the number of disciplinary actions experienced during childhood and adolescence was also observed. Parents’ attempts to police their sons’ gender expression were a…		1. Sample may not be generalizable to all sexual minority young men. 2. This study is cross-sectional by design; therefore, no causal relationships should be inferred from the findings. 3. The data are restricted to sexual minority young men who identify as cisgender 4. The analyses did not account for participants’ stress, frequency of drug use and misuse, and/ or polydrug use. This could lead t…	Future research examining both parent and child experiences of gender policing may help inform family-level intervention strategies for sexual minority young men and their parents. Future research examining how gender policing may be associated with young sexual minority men’s social advancement is war- ranted. Moreover, future research should refine and vali- date the current study’s assessment …
19	Bauermeister JA, Connochie D, Jadwin-Cakmak L, Meanley S. Gender Policing During Childhood and the Psychological Well-Being of Young Adult Sexual Minority Men in the United States. American journal of men's health. 2017;11(3):693-701.	Bauermeister, J. A.; Connochie, D.; Jadwin-Cakmak, L.; Meanley, S.	Gender Policing During Childhood and the Psychological Well-Being of Young Adult Sexual Minority Men in the United States	2017	NR		USA	HIC	1484	20.8	18-24	Gender	0	White (65.4%), Latino (17.1%), Black (8.8%), Asian/Pacific Islander (3.7%), and other (5.1%).	Cisgender sexual minority males, single	NR	Cisgender sexual minority males, single, US resident	NR	Cross-sectional study	Sexual minority men social networking site	To examine the relationship between parental gender policing during childhood and adolescence and subsequent substance use and psychological distress		Participants who reported gender policing would be more likely to report greater substance use and psychological distress than those who had not reported gender policing.	Hegemonic masculinities (i.e., sets of socially accepted masculine behaviors and beliefs within a given time and culture designed to legitimate male domination)	Multivariable regression	Model 2: Disciplinary actions	Race/ethnicity - Multiracial/other	Questionnaire	Sociodemographic factors	Individual level	Anxiety symptoms	Brief Symptom Inventory	NA		Unstandardised Regression coefficient = 0.03 Standardised = 0.01						Gender policing during childhood and adolescence was associated with recent substance use behaviors and psychological distress in multivariable models. A linear association between substance use behaviors and psychological distress and the number of disciplinary actions experienced during childhood and adolescence was also observed. Parents’ attempts to police their sons’ gender expression were a…		1. Sample may not be generalizable to all sexual minority young men. 2. This study is cross-sectional by design; therefore, no causal relationships should be inferred from the findings. 3. The data are restricted to sexual minority young men who identify as cisgender 4. The analyses did not account for participants’ stress, frequency of drug use and misuse, and/ or polydrug use. This could lead t…	Future research examining both parent and child experiences of gender policing may help inform family-level intervention strategies for sexual minority young men and their parents. Future research examining how gender policing may be associated with young sexual minority men’s social advancement is war- ranted. Moreover, future research should refine and vali- date the current study’s assessment …
20	Bauermeister JA, Johns MM, Sandfort TG, Eisenberg A, Grossman AH, D'Augelli AR. Relationship trajectories and psychological well-being among sexual minority youth. J Youth Adolesc. 2010;39(10):1148-63.	Bauermeister, Jose A.; Johns, Michelle Marie; Sandfort, Theo G. M.; Eisenberg, Anna; Grossman, Arnold H.; D'Augelli, Anthony R.	Relationship trajectories and psychological well-being among sexual minority youth	2010	NR		USA	HIC	350	17.01	15-19 T1 and T2 1 year apart		45	42% Latino/Hispanic, 21% Black/African-American; 24% White; and 13% other race/ethnicity. There were more Latino/Hispanic males (52%) than females (31%) represented in the sample. Overall, the sample self-identified as ‘‘mostly gay or lesbian’’ in their Kinsey scale score. Residence: city 70.3%	Residence: city 70.3% Educational attainment (last year of education completed): 11.29		Same-sex attracted male or female identified youth, attendanst of drop-in centers providing social, recreational, and educational services to GLBT youth.		Longitudinal study	GLBT drop-in centers	To determine the frequency of same-sex relationship (SSR) or an opposite-sex relationship (OSR) among sexual minority youth. To examine the association between SSR trajectories and psychological well-being (i.e. self esteem, internalized homophobia, and depressive and anxiety symptoms) over time.		We expected SSRs and OSRs would be common among sexual minority youth. We expected OSRs would be more likely among female youth. Given that greater partici- pation in SSRs could reflect (and reinforce) youths’ com- fort with their sexuality, we hypothesized that youth who reported consistently participating in SSRs over time would report greater psychological well-being (i.e., greater self-esteem…		Regression		Rate attraction to males females	Kinsey scale	Sexuality	Individual level	Anxiety symptoms	Brief Symptom Inventory			Unstandardised regression coefficient = -0.06	Unstandardised regression coefficient = -0.02					Other than an association between participation in opposite sex relationships (OSRs) and internalised homophobia, this study found no association between participation in OSRs and psychological well-being among males or females.		1. Findings may not be generalizable to all sexual minority youth. The youth in this sample, having been recruited at drop-in centers specifically designed for GLBT identified youth, may already possess strong coping skills and be capable of utilizing resources to seek out environ- ments affirming their sexual identities 2. Additionally, this study sample is comprised of sexual minority youth liv…	The salience of romantic relationships during this developmental period suggests that future research is necessary to understand in greater depth how sexual minority youths’ relationship characteristics (i.e., partners’ age, relationship satisfaction) may be asso- ciated with psychological well-being in samples having greater variability in their relationships. Future research should examine whet…
20	Bauermeister JA, Johns MM, Sandfort TG, Eisenberg A, Grossman AH, D'Augelli AR. Relationship trajectories and psychological well-being among sexual minority youth. J Youth Adolesc. 2010;39(10):1148-63.	Bauermeister, Jose A.; Johns, Michelle Marie; Sandfort, Theo G. M.; Eisenberg, Anna; Grossman, Arnold H.; D'Augelli, Anthony R.	Relationship trajectories and psychological well-being among sexual minority youth	2010	NR		USA	HIC	350	17.01	15-19 T1 and T2 1 year apart		45	42% Latino/Hispanic, 21% Black/African-American; 24% White; and 13% other race/ethnicity. There were more Latino/Hispanic males (52%) than females (31%) represented in the sample. Overall, the sample self-identified as ‘‘mostly gay or lesbian’’ in their Kinsey scale score. Residence: city 70.3%	Residence: city 70.3% Educational attainment (last year of education completed): 11.29		Same-sex attracted male or female identified youth		Longitudinal study	GLBT drop-in centers	To determine the frequency of same-sex relationship (SSR) or an opposite-sex relationship (OSR) among sexual minority youth. To examine the association between SSR trajectories and psychological well-being (i.e. self esteem, internalized homophobia, and depressive and anxiety symptoms) over time.		We expected SSRs and OSRs would be common among sexual minority youth. We expected OSRs would be more likely among female youth. Given that greater partici- pation in SSRs could reflect (and reinforce) youths’ com- fort with their sexuality, we hypothesized that youth who reported consistently participating in SSRs over time would report greater psychological well-being (i.e., greater self-esteem…		Regression		Out to family	Sexual Identity Disclosure	Sexuality	Individual level	Anxiety symptoms	Brief Symptom Inventory			Unstandardised regression coefficient = -0.03	Unstandardised regression coefficient = 0.01					Other than an association between participation in opposite sex relationships (OSRs) and internalised homophobia, this study found no association between participation in OSRs and psychological well-being among males or females.		1. Findings may not be generalizable to all sexual minority youth. The youth in this sample, having been recruited at drop-in centers specifically designed for GLBT identified youth, may already possess strong coping skills and be capable of utilizing resources to seek out environ- ments affirming their sexual identities 2. Additionally, this study sample is comprised of sexual minority youth liv…	The salience of romantic relationships during this developmental period suggests that future research is necessary to understand in greater depth how sexual minority youths’ relationship characteristics (i.e., partners’ age, relationship satisfaction) may be asso- ciated with psychological well-being in samples having greater variability in their relationships. Future research should examine whet…
20	Bauermeister JA, Johns MM, Sandfort TG, Eisenberg A, Grossman AH, D'Augelli AR. Relationship trajectories and psychological well-being among sexual minority youth. J Youth Adolesc. 2010;39(10):1148-63.	Bauermeister, Jose A.; Johns, Michelle Marie; Sandfort, Theo G. M.; Eisenberg, Anna; Grossman, Arnold H.; D'Augelli, Anthony R.	Relationship trajectories and psychological well-being among sexual minority youth	2010	NR		USA	HIC	350	17.01	15-19 T1 and T2 1 year apart		45	42% Latino/Hispanic, 21% Black/African-American; 24% White; and 13% other race/ethnicity. There were more Latino/Hispanic males (52%) than females (31%) represented in the sample. Overall, the sample self-identified as ‘‘mostly gay or lesbian’’ in their Kinsey scale score. Residence: city 70.3%	Residence: city 70.3% Educational attainment (last year of education completed): 11.29		Same-sex attracted male or female identified youth		Longitudinal study	GLBT drop-in centers	To determine the frequency of same-sex relationship (SSR) or an opposite-sex relationship (OSR) among sexual minority youth. To examine the association between SSR trajectories and psychological well-being (i.e. self esteem, internalized homophobia, and depressive and anxiety symptoms) over time.		We expected SSRs and OSRs would be common among sexual minority youth. We expected OSRs would be more likely among female youth. Given that greater partici- pation in SSRs could reflect (and reinforce) youths’ com- fort with their sexuality, we hypothesized that youth who reported consistently participating in SSRs over time would report greater psychological well-being (i.e., greater self-esteem…		Regression		Out to friends	Sexual Identity Disclosure	Sexuality	Individual level	Anxiety symptoms	Brief Symptom Inventory			Unstandardised regression coefficient = 0.04	Unstandardised regression coefficient = 0.04					Other than an association between participation in opposite sex relationships (OSRs) and internalised homophobia, this study found no association between participation in OSRs and psychological well-being among males or females.		1. Findings may not be generalizable to all sexual minority youth. The youth in this sample, having been recruited at drop-in centers specifically designed for GLBT identified youth, may already possess strong coping skills and be capable of utilizing resources to seek out environ- ments affirming their sexual identities 2. Additionally, this study sample is comprised of sexual minority youth liv…	The salience of romantic relationships during this developmental period suggests that future research is necessary to understand in greater depth how sexual minority youths’ relationship characteristics (i.e., partners’ age, relationship satisfaction) may be asso- ciated with psychological well-being in samples having greater variability in their relationships. Future research should examine whet…
20	Bauermeister JA, Johns MM, Sandfort TG, Eisenberg A, Grossman AH, D'Augelli AR. Relationship trajectories and psychological well-being among sexual minority youth. J Youth Adolesc. 2010;39(10):1148-63.	Bauermeister, Jose A.; Johns, Michelle Marie; Sandfort, Theo G. M.; Eisenberg, Anna; Grossman, Arnold H.; D'Augelli, Anthony R.	Relationship trajectories and psychological well-being among sexual minority youth	2010	NR		USA	HIC	350	17.01	15-19 T1 and T2 1 year apart		45	42% Latino/Hispanic, 21% Black/African-American; 24% White; and 13% other race/ethnicity. There were more Latino/Hispanic males (52%) than females (31%) represented in the sample. Overall, the sample self-identified as ‘‘mostly gay or lesbian’’ in their Kinsey scale score. Residence: city 70.3%	Residence: city 70.3% Educational attainment (last year of education completed): 11.29		Same-sex attracted male or female identified youth		Longitudinal study	GLBT drop-in centers	To determine the frequency of same-sex relationship (SSR) or an opposite-sex relationship (OSR) among sexual minority youth. To examine the association between SSR trajectories and psychological well-being (i.e. self esteem, internalized homophobia, and depressive and anxiety symptoms) over time.		We expected SSRs and OSRs would be common among sexual minority youth. We expected OSRs would be more likely among female youth. Given that greater partici- pation in SSRs could reflect (and reinforce) youths’ com- fort with their sexuality, we hypothesized that youth who reported consistently participating in SSRs over time would report greater psychological well-being (i.e., greater self-esteem…		Regression		T1 Social support	Scale of Perceived Social Support	Sibling/peers relationship	Interpersonal relationship level	Anxiety symptoms	Brief Symptom Inventory			Unstandardised regression coefficient = 0.08	Unstandardised regression coefficient = 0.15					Other than an association between participation in opposite sex relationships (OSRs) and internalised homophobia, this study found no association between participation in OSRs and psychological well-being among males or females.		1. Findings may not be generalizable to all sexual minority youth. The youth in this sample, having been recruited at drop-in centers specifically designed for GLBT identified youth, may already possess strong coping skills and be capable of utilizing resources to seek out environ- ments affirming their sexual identities 2. Additionally, this study sample is comprised of sexual minority youth liv…	The salience of romantic relationships during this developmental period suggests that future research is necessary to understand in greater depth how sexual minority youths’ relationship characteristics (i.e., partners’ age, relationship satisfaction) may be asso- ciated with psychological well-being in samples having greater variability in their relationships. Future research should examine whet…
20	Bauermeister JA, Johns MM, Sandfort TG, Eisenberg A, Grossman AH, D'Augelli AR. Relationship trajectories and psychological well-being among sexual minority youth. J Youth Adolesc. 2010;39(10):1148-63.	Bauermeister, Jose A.; Johns, Michelle Marie; Sandfort, Theo G. M.; Eisenberg, Anna; Grossman, Arnold H.; D'Augelli, Anthony R.	Relationship trajectories and psychological well-being among sexual minority youth	2010	NR		USA	HIC	350	17.01	15-19 T1 and T2 1 year apart		45	42% Latino/Hispanic, 21% Black/African-American; 24% White; and 13% other race/ethnicity. There were more Latino/Hispanic males (52%) than females (31%) represented in the sample. Overall, the sample self-identified as ‘‘mostly gay or lesbian’’ in their Kinsey scale score. Residence: city 70.3%	Residence: city 70.3% Educational attainment (last year of education completed): 11.29		Same-sex attracted male or female identified youth		Longitudinal study	GLBT drop-in centers	To determine the frequency of same-sex relationship (SSR) or an opposite-sex relationship (OSR) among sexual minority youth. To examine the association between SSR trajectories and psychological well-being (i.e. self esteem, internalized homophobia, and depressive and anxiety symptoms) over time.		We expected SSRs and OSRs would be common among sexual minority youth. We expected OSRs would be more likely among female youth. Given that greater partici- pation in SSRs could reflect (and reinforce) youths’ com- fort with their sexuality, we hypothesized that youth who reported consistently participating in SSRs over time would report greater psychological well-being (i.e., greater self-esteem…		Regression		T2 Social support	Scale of Perceived Social Support	Sibling/peers relationship	Interpersonal relationship level	Anxiety symptoms	Brief Symptom Inventory			Unstandardised regression coefficient = -0.22, p ≤ 0.01	Unstandardised regression coefficient = -0.20, p ≤ 0.01			For males, anxiety decreased as participants reported greater social support at Time 2 (B = -0.27, p ≤ 0.01). For males, greater social support at Time 2 was negatively associated with symptoms of anxiety (B = -0.22, p ≤ 0.01).		Other than an association between participation in opposite sex relationships (OSRs) and internalised homophobia, this study found no association between participation in OSRs and psychological well-being among males or females.		1. Findings may not be generalizable to all sexual minority youth. The youth in this sample, having been recruited at drop-in centers specifically designed for GLBT identified youth, may already possess strong coping skills and be capable of utilizing resources to seek out environ- ments affirming their sexual identities 2. Additionally, this study sample is comprised of sexual minority youth liv…	The salience of romantic relationships during this developmental period suggests that future research is necessary to understand in greater depth how sexual minority youths’ relationship characteristics (i.e., partners’ age, relationship satisfaction) may be asso- ciated with psychological well-being in samples having greater variability in their relationships. Future research should examine whet…
20	Bauermeister JA, Johns MM, Sandfort TG, Eisenberg A, Grossman AH, D'Augelli AR. Relationship trajectories and psychological well-being among sexual minority youth. J Youth Adolesc. 2010;39(10):1148-63.	Bauermeister, Jose A.; Johns, Michelle Marie; Sandfort, Theo G. M.; Eisenberg, Anna; Grossman, Arnold H.; D'Augelli, Anthony R.	Relationship trajectories and psychological well-being among sexual minority youth	2010	NR		USA	HIC	350	17.01	15-19 T1 and T2 1 year apart		45	42% Latino/Hispanic, 21% Black/African-American; 24% White; and 13% other race/ethnicity. There were more Latino/Hispanic males (52%) than females (31%) represented in the sample. Overall, the sample self-identified as ‘‘mostly gay or lesbian’’ in their Kinsey scale score. Residence: city 70.3%	Residence: city 70.3% Educational attainment (last year of education completed): 11.29		Same-sex attracted male or female identified youth		Longitudinal study	GLBT drop-in centers	To determine the frequency of same-sex relationship (SSR) or an opposite-sex relationship (OSR) among sexual minority youth. To examine the association between SSR trajectories and psychological well-being (i.e. self esteem, internalized homophobia, and depressive and anxiety symptoms) over time.		We expected SSRs and OSRs would be common among sexual minority youth. We expected OSRs would be more likely among female youth. Given that greater partici- pation in SSRs could reflect (and reinforce) youths’ com- fort with their sexuality, we hypothesized that youth who reported consistently participating in SSRs over time would report greater psychological well-being (i.e., greater self-esteem…		Regression		Same-sex relationship 1 - one or more serious (more than 3 months) SSR in the past year at baseline and no SSR in the past year at follow-up.	Questionnaire	Sexuality	Individual level	Anxiety symptoms	Brief Symptom Inventory	To avoid the risk of conceptual confounding in our analysis of SSR trajectories, we accounted for various indicators that could be associated with SSR trajectories, including youths’ baseline psychological well-being score, age, Kinsey scale score, and disclosure of their sexual identity to parents and peers. We also included social support from youths’ social networks as a covariate.		Unstandardised regression coefficient = -0.23	Unstandardised regression coefficient = -0.18					Other than an association between participation in opposite sex relationships (OSRs) and internalised homophobia, this study found no association between participation in OSRs and psychological well-being among males or females.		1. Findings may not be generalizable to all sexual minority youth. The youth in this sample, having been recruited at drop-in centers specifically designed for GLBT identified youth, may already possess strong coping skills and be capable of utilizing resources to seek out environ- ments affirming their sexual identities 2. Additionally, this study sample is comprised of sexual minority youth liv…	The salience of romantic relationships during this developmental period suggests that future research is necessary to understand in greater depth how sexual minority youths’ relationship characteristics (i.e., partners’ age, relationship satisfaction) may be asso- ciated with psychological well-being in samples having greater variability in their relationships. Future research should examine whet…
20	Bauermeister JA, Johns MM, Sandfort TG, Eisenberg A, Grossman AH, D'Augelli AR. Relationship trajectories and psychological well-being among sexual minority youth. J Youth Adolesc. 2010;39(10):1148-63.	Bauermeister, Jose A.; Johns, Michelle Marie; Sandfort, Theo G. M.; Eisenberg, Anna; Grossman, Arnold H.; D'Augelli, Anthony R.	Relationship trajectories and psychological well-being among sexual minority youth	2010	NR		USA	HIC	350	17.01	15-19 T1 and T2 1 year apart		45	42% Latino/Hispanic, 21% Black/African-American; 24% White; and 13% other race/ethnicity. There were more Latino/Hispanic males (52%) than females (31%) represented in the sample. Overall, the sample self-identified as ‘‘mostly gay or lesbian’’ in their Kinsey scale score. Residence: city 70.3%	Residence: city 70.3% Educational attainment (last year of education completed): 11.29		Same-sex attracted male or female identified youth		Longitudinal study	GLBT drop-in centers	To determine the frequency of same-sex relationship (SSR) or an opposite-sex relationship (OSR) among sexual minority youth. To examine the association between SSR trajectories and psychological well-being (i.e. self esteem, internalized homophobia, and depressive and anxiety symptoms) over time.		We expected SSRs and OSRs would be common among sexual minority youth. We expected OSRs would be more likely among female youth. Given that greater partici- pation in SSRs could reflect (and reinforce) youths’ com- fort with their sexuality, we hypothesized that youth who reported consistently participating in SSRs over time would report greater psychological well-being (i.e., greater self-esteem…		Regression		Same-sex relationship 2 - no serious SSR in the past year at baseline and one or more SSRs in the past year at follow-up	Questionnaire	Sexuality	Individual level	Anxiety symptoms	Brief Symptom Inventory	To avoid the risk of conceptual confounding in our analysis of SSR trajectories, we accounted for various indicators that could be associated with SSR trajectories, including youths’ baseline psycho- logical well-being score, age, Kinsey scale score, and disclosure of their sexual identity to parents and peers. We also included social support from youths’ social networks as a covariate.		Unstandardised regression coefficient = -0.08	Unstandardised regression coefficient = 0.03					Other than an association between participation in opposite sex relationships (OSRs) and internalised homophobia, this study found no association between participation in OSRs and psychological well-being among males or females.		1. Findings may not be generalizable to all sexual minority youth. The youth in this sample, having been recruited at drop-in centers specifically designed for GLBT identified youth, may already possess strong coping skills and be capable of utilizing resources to seek out environ- ments affirming their sexual identities 2. Additionally, this study sample is comprised of sexual minority youth liv…	The salience of romantic relationships during this developmental period suggests that future research is necessary to understand in greater depth how sexual minority youths’ relationship characteristics (i.e., partners’ age, relationship satisfaction) may be asso- ciated with psychological well-being in samples having greater variability in their relationships. Future research should examine whet…
20	Bauermeister JA, Johns MM, Sandfort TG, Eisenberg A, Grossman AH, D'Augelli AR. Relationship trajectories and psychological well-being among sexual minority youth. J Youth Adolesc. 2010;39(10):1148-63.	Bauermeister, Jose A.; Johns, Michelle Marie; Sandfort, Theo G. M.; Eisenberg, Anna; Grossman, Arnold H.; D'Augelli, Anthony R.	Relationship trajectories and psychological well-being among sexual minority youth	2010	NR		USA	HIC	350	17.01	15-19 T1 and T2 1 year apart		45	42% Latino/Hispanic, 21% Black/African-American; 24% White; and 13% other race/ethnicity. There were more Latino/Hispanic males (52%) than females (31%) represented in the sample. Overall, the sample self-identified as ‘‘mostly gay or lesbian’’ in their Kinsey scale score. Residence: city 70.3%	Residence: city 70.3% Educational attainment (last year of education completed): 11.29		Same-sex attracted male or female identified youth		Longitudinal study	GLBT drop-in centers	To determine the frequency of same-sex relationship (SSR) or an opposite-sex relationship (OSR) among sexual minority youth. To examine the association between SSR trajectories and psychological well-being (i.e. self esteem, internalized homophobia, and depressive and anxiety symptoms) over time.		We expected SSRs and OSRs would be common among sexual minority youth. We expected OSRs would be more likely among female youth. Given that greater partici- pation in SSRs could reflect (and reinforce) youths’ com- fort with their sexuality, we hypothesized that youth who reported consistently participating in SSRs over time would report greater psychological well-being (i.e., greater self-esteem…		Regression		Same-sex relationship - one or more SSRs in the past year at both baseline and follow-up	Questionnaire	Sexuality	Individual level	Anxiety symptoms	Brief Symptom Inventory	To avoid the risk of conceptual confounding in our analysis of SSR trajectories, we accounted for various indicators that could be associated with SSR trajectories, including youths’ baseline psycho- logical well-being score, age, Kinsey scale score, and disclosure of their sexual identity to parents and peers. We also included social support from youths’ social networks as a covariate.		Unstandardised regression coefficient = 0.06	Unstandardised regression coefficient = -0.11					Other than an association between participation in opposite sex relationships (OSRs) and internalised homophobia, this study found no association between participation in OSRs and psychological well-being among males or females.		1. Findings may not be generalizable to all sexual minority youth. The youth in this sample, having been recruited at drop-in centers specifically designed for GLBT identified youth, may already possess strong coping skills and be capable of utilizing resources to seek out environ- ments affirming their sexual identities 2. Additionally, this study sample is comprised of sexual minority youth liv…	The salience of romantic relationships during this developmental period suggests that future research is necessary to understand in greater depth how sexual minority youths’ relationship characteristics (i.e., partners’ age, relationship satisfaction) may be asso- ciated with psychological well-being in samples having greater variability in their relationships. Future research should examine whet…
20	Bauermeister JA, Johns MM, Sandfort TG, Eisenberg A, Grossman AH, D'Augelli AR. Relationship trajectories and psychological well-being among sexual minority youth. J Youth Adolesc. 2010;39(10):1148-63.	Bauermeister, Jose A.; Johns, Michelle Marie; Sandfort, Theo G. M.; Eisenberg, Anna; Grossman, Arnold H.; D'Augelli, Anthony R.	Relationship trajectories and psychological well-being among sexual minority youth	2010	NR		USA	HIC	350	17.01	15-19 T1 and T2 1 year apart		45	42% Latino/Hispanic, 21% Black/African-American; 24% White; and 13% other race/ethnicity. There were more Latino/Hispanic males (52%) than females (31%) represented in the sample. Overall, the sample self-identified as ‘‘mostly gay or lesbian’’ in their Kinsey scale score. Residence: city 70.3%	Residence: city 70.3% Educational attainment (last year of education completed): 11.29		Same-sex attracted male or female identified youth		Longitudinal study	GLBT drop-in centers	To determine the frequency of same-sex relationship (SSR) or an opposite-sex relationship (OSR) among sexual minority youth. To examine the association between SSR trajectories and psychological well-being (i.e. self esteem, internalized homophobia, and depressive and anxiety symptoms) over time.		We expected SSRs and OSRs would be common among sexual minority youth. We expected OSRs would be more likely among female youth. Given that greater partici- pation in SSRs could reflect (and reinforce) youths’ com- fort with their sexuality, we hypothesized that youth who reported consistently participating in SSRs over time would report greater psychological well-being (i.e., greater self-esteem…		Regression		T1 Opposite-sex relationsihp	Questionnaire	Sexuality	Individual level	Anxiety symptoms	Brief Symptom Inventory	To avoid the risk of conceptual confounding in our analysis of SSR trajectories, we accounted for various indicators that could be associated with SSR trajectories, including youths’ baseline psycho- logical well-being score, age, Kinsey scale score, and disclosure of their sexual identity to parents and peers. We also included social support from youths’ social networks as a covariate.		Unstandardised regression coefficient = -0.09	Unstandardised regression coefficient = -0.11					Other than an association between participation in opposite sex relationships (OSRs) and internalised homophobia, this study found no association between participation in OSRs and psychological well-being among males or females.		1. Findings may not be generalizable to all sexual minority youth. The youth in this sample, having been recruited at drop-in centers specifically designed for GLBT identified youth, may already possess strong coping skills and be capable of utilizing resources to seek out environ- ments affirming their sexual identities 2. Additionally, this study sample is comprised of sexual minority youth liv…	The salience of romantic relationships during this developmental period suggests that future research is necessary to understand in greater depth how sexual minority youths’ relationship characteristics (i.e., partners’ age, relationship satisfaction) may be asso- ciated with psychological well-being in samples having greater variability in their relationships. Future research should examine whet…
20	Bauermeister JA, Johns MM, Sandfort TG, Eisenberg A, Grossman AH, D'Augelli AR. Relationship trajectories and psychological well-being among sexual minority youth. J Youth Adolesc. 2010;39(10):1148-63.	Bauermeister, Jose A.; Johns, Michelle Marie; Sandfort, Theo G. M.; Eisenberg, Anna; Grossman, Arnold H.; D'Augelli, Anthony R.	Relationship trajectories and psychological well-being among sexual minority youth	2010	NR		USA	HIC	350	17.01	15-19 T1 and T2 1 year apart		45	42% Latino/Hispanic, 21% Black/African-American; 24% White; and 13% other race/ethnicity. There were more Latino/Hispanic males (52%) than females (31%) represented in the sample. Overall, the sample self-identified as ‘‘mostly gay or lesbian’’ in their Kinsey scale score. Residence: city 70.3%	Residence: city 70.3% Educational attainment (last year of education completed): 11.29		Same-sex attracted male or female identified youth		Longitudinal study	GLBT drop-in centers	To determine the frequency of same-sex relationship (SSR) or an opposite-sex relationship (OSR) among sexual minority youth. To examine the association between SSR trajectories and psychological well-being (i.e. self esteem, internalized homophobia, and depressive and anxiety symptoms) over time.		We expected SSRs and OSRs would be common among sexual minority youth. We expected OSRs would be more likely among female youth. Given that greater partici- pation in SSRs could reflect (and reinforce) youths’ com- fort with their sexuality, we hypothesized that youth who reported consistently participating in SSRs over time would report greater psychological well-being (i.e., greater self-esteem…		Regression		T2 Opposite-sex relationsihp	Questionnaire	Sexuality	Individual level	Anxiety symptoms	Brief Symptom Inventory	To avoid the risk of conceptual confounding in our analysis of SSR trajectories, we accounted for various indicators that could be associated with SSR trajectories, including youths’ baseline psycho- logical well-being score, age, Kinsey scale score, and disclosure of their sexual identity to parents and peers. We also included social support from youths’ social networks as a covariate.		Unstandardised regression coefficient = 0.35	Unstandardised regression coefficient = 0.13					Other than an association between participation in opposite sex relationships (OSRs) and internalised homophobia, this study found no association between participation in OSRs and psychological well-being among males or females.		1. Findings may not be generalizable to all sexual minority youth. The youth in this sample, having been recruited at drop-in centers specifically designed for GLBT identified youth, may already possess strong coping skills and be capable of utilizing resources to seek out environ- ments affirming their sexual identities 2. Additionally, this study sample is comprised of sexual minority youth liv…	The salience of romantic relationships during this developmental period suggests that future research is necessary to understand in greater depth how sexual minority youths’ relationship characteristics (i.e., partners’ age, relationship satisfaction) may be asso- ciated with psychological well-being in samples having greater variability in their relationships. Future research should examine whet…
20	Bauermeister JA, Johns MM, Sandfort TG, Eisenberg A, Grossman AH, D'Augelli AR. Relationship trajectories and psychological well-being among sexual minority youth. J Youth Adolesc. 2010;39(10):1148-63.	Bauermeister, Jose A.; Johns, Michelle Marie; Sandfort, Theo G. M.; Eisenberg, Anna; Grossman, Arnold H.; D'Augelli, Anthony R.	Relationship trajectories and psychological well-being among sexual minority youth	2010	NR		USA	HIC	350	17.01	15-19 T1 and T2 1 year apart		45	42% Latino/Hispanic, 21% Black/African-American; 24% White; and 13% other race/ethnicity. There were more Latino/Hispanic males (52%) than females (31%) represented in the sample. Overall, the sample self-identified as ‘‘mostly gay or lesbian’’ in their Kinsey scale score. Residence: city 70.3%	Residence: city 70.3% Educational attainment (last year of education completed): 11.29		Same-sex attracted male or female identified youth		Longitudinal study	GLBT drop-in centers	To determine the frequency of same-sex relationship (SSR) or an opposite-sex relationship (OSR) among sexual minority youth. To examine the association between SSR trajectories and psychological well-being (i.e. self esteem, internalized homophobia, and depressive and anxiety symptoms) over time.		We expected SSRs and OSRs would be common among sexual minority youth. We expected OSRs would be more likely among female youth. Given that greater partici- pation in SSRs could reflect (and reinforce) youths’ com- fort with their sexuality, we hypothesized that youth who reported consistently participating in SSRs over time would report greater psychological well-being (i.e., greater self-esteem…		Regression		Age	Questionnaire	Sociodemographic factors	Individual level	Anxiety symptoms	Brief Symptom Inventory			Unstandardised regression coefficient = -0.01	Unstandardised regression coefficient = 0.04					Other than an association between participation in opposite sex relationships (OSRs) and internalised homophobia, this study found no association between participation in OSRs and psychological well-being among males or females.		1. Findings may not be generalizable to all sexual minority youth. The youth in this sample, having been recruited at drop-in centers specifically designed for GLBT identified youth, may already possess strong coping skills and be capable of utilizing resources to seek out environ- ments affirming their sexual identities 2. Additionally, this study sample is comprised of sexual minority youth liv…	The salience of romantic relationships during this developmental period suggests that future research is necessary to understand in greater depth how sexual minority youths’ relationship characteristics (i.e., partners’ age, relationship satisfaction) may be asso- ciated with psychological well-being in samples having greater variability in their relationships. Future research should examine whet…
21	Bekman NM, Winward JL, Lau LL, Wagner CC, Brown SA. The impact of adolescent binge drinking and sustained abstinence on affective state. Alcohol Clin Exp Res. 2013;37(8):1432-9.	Bekman, N. M.; Winward, J. L.; Lau, L. L.; Wagner, C. C.; Brown, S. A.	The impact of adolescent binge drinking and sustained abstinence on affective state	2013	NR		USA	HIC	65	NR	16-18	Gender	HED: 49; CON: 46	NR	Students with a history of recent heavy episodic drinking and comparison youth with limited lifetime drinking experience HED (n = 39) and CON (n = 26) youth were well matched on personal characteristics such as age (HED: m = 17.84, SD = .76; CON: m = 17.63, SD = .63), sex (HED: 51% male; CON: 54% male), racial and ethnic background (HED: 82% white, 23% Hispanic; CON: 73% white, 23% Hispanic), and…	4–6 week follow-up			Longitudinal study	Colleges, university and community settings	This study examined differences in mood during early abstinence among youth with recent HED compared to demographically-matched, non-drinking peer controls (CON), and affective changes over 4–6 weeks of continued abstinence.		We predicted that heavy episodic drinking (HED) youth would report greater depression and anxiety symptoms than comparison youth with limited lifetime drinking experience (CON) during early abstinence, but that this pattern would normalize over 4–6 weeks of abstinence. Finally, we expected that youth engaged in heavier recent alcohol and other substance use prior to baseline would demonstrate mor…		Correlational study	Mixed linear models examining differences in affect between male and female binge drinkers and controls across 4–6 weeks of sustained abstinence	Group (binge drinkers and controls) x sex	Customary Drinking and Drug Use Record (CDDR)	Physical health and health beahviours	Individual level	State-Trait Anxiety	Spielberger State-Trait Anxiety Inventory (STAI)		Regression coefficient: 0.00, p=0.952							Youth with a recent history of HED reported more negative affect compared to non- drinking youth during early stages of abstinence (days since last HED at assessment 1: m = 6.46; SD = 5.06); however differences in affect were not observed after 4–6 weeks of abstinence. Sex differences were evident, with HED girls reporting greater depression and anxiety than HED male peers. Although not significa…		While the findings described here demonstrate the value of multimethod assessments of youth during early abstinence, there are several limitations that must be considered. As noted above, the primary limitation of this study was that our sample size was not sufficient to fully explore the impact of various personal characteristics on reductions in negative affect with abstinence, or increases in …
21	Bekman NM, Winward JL, Lau LL, Wagner CC, Brown SA. The impact of adolescent binge drinking and sustained abstinence on affective state. Alcohol Clin Exp Res. 2013;37(8):1432-9.	Bekman, N. M.; Winward, J. L.; Lau, L. L.; Wagner, C. C.; Brown, S. A.	The impact of adolescent binge drinking and sustained abstinence on affective state	2013	NR		USA	HIC	65	NR	16-18	Gender	HED: 49; CON: 46	NR	Students with a history of recent heavy episodic drinking and comparison youth with limited lifetime drinking experience HED (n = 39) and CON (n = 26) youth were well matched on personal characteristics such as age (HED: m = 17.84, SD = .76; CON: m = 17.63, SD = .63), sex (HED: 51% male; CON: 54% male), racial and ethnic background (HED: 82% white, 23% Hispanic; CON: 73% white, 23% Hispanic), and…	4–6 week follow-up			Longitudinal study	Colleges, university and community settings	This study examined differences in mood during early abstinence among youth with recent HED compared to demographically-matched, non-drinking peer controls (CON), and affective changes over 4–6 weeks of continued abstinence.				Correlational study	Mixed linear models examining differences in affect between male and female binge drinkers and controls across 4–6 weeks of sustained abstinence	Assessment x sex	Customary Drinking and Drug Use Record (CDDR)	Physical health and health beahviours	Individual level	State-Trait Anxiety	Spielberger State-Trait Anxiety Inventory (STAI)		Regression coefficient: 0.04, p=0.957							Youth with a recent history of HED reported more negative affect compared to non- drinking youth during early stages of abstinence (days since last HED at assessment 1: m = 6.46; SD = 5.06); however differences in affect were not observed after 4–6 weeks of abstinence. Sex differences were evident, with HED girls reporting greater depression and anxiety than HED male peers. Although not significa…		While the findings described here demonstrate the value of multimethod assessments of youth during early abstinence, there are several limitations that must be considered. As noted above, the primary limitation of this study was that our sample size was not sufficient to fully explore the impact of various personal characteristics on reductions in negative affect with abstinence, or increases in …
21	Bekman NM, Winward JL, Lau LL, Wagner CC, Brown SA. The impact of adolescent binge drinking and sustained abstinence on affective state. Alcohol Clin Exp Res. 2013;37(8):1432-9.	Bekman, N. M.; Winward, J. L.; Lau, L. L.; Wagner, C. C.; Brown, S. A.	The impact of adolescent binge drinking and sustained abstinence on affective state	2013	NR		USA	HIC	65	NR	16-18	Gender	HED: 49; CON: 46	NR	Students with a history of recent heavy episodic drinking and comparison youth with limited lifetime drinking experience HED (n = 39) and CON (n = 26) youth were well matched on personal characteristics such as age (HED: m = 17.84, SD = .76; CON: m = 17.63, SD = .63), sex (HED: 51% male; CON: 54% male), racial and ethnic background (HED: 82% white, 23% Hispanic; CON: 73% white, 23% Hispanic), and…	4–6 week follow-up			Longitudinal study	Colleges, university and community settings	This study examined differences in mood during early abstinence among youth with recent HED compared to demographically-matched, non-drinking peer controls (CON), and affective changes over 4–6 weeks of continued abstinence.				Correlational study	Mixed linear models examining differences in affect between male and female binge drinkers and controls across 4–6 weeks of sustained abstinence	Group (binge drinkers and controls) x assessment x sex	Customary Drinking and Drug Use Record (CDDR)	Physical health and health beahviours	Individual level	State-Trait Anxiety	Spielberger State-Trait Anxiety Inventory (STAI)		Regression coefficient: 0.23, p=0.795							Youth with a recent history of HED reported more negative affect compared to non- drinking youth during early stages of abstinence (days since last HED at assessment 1: m = 6.46; SD = 5.06); however differences in affect were not observed after 4–6 weeks of abstinence. Sex differences were evident, with HED girls reporting greater depression and anxiety than HED male peers. Although not significa…		While the findings described here demonstrate the value of multimethod assessments of youth during early abstinence, there are several limitations that must be considered. As noted above, the primary limitation of this study was that our sample size was not sufficient to fully explore the impact of various personal characteristics on reductions in negative affect with abstinence, or increases in …
22	Benedetto L, La Fauci E, Ingrassia M. Exploring meta-worry and perceived parenting behaviors in adolescents’ anxiety. Life Span and Disability. 2018;XXI(2):117–41.	Benedetto, Loredana; La Fauci, Elvira; Ingrassia, Massimo	Exploring meta-worry and perceived parenting behaviors in adolescents' anxiety	2018	NR		Italy	HIC	191	16.5 and 16.3	13-18	Gender	48.7	NR	NR	NR			Cross-sectional study	High school	To assess how parenting factors may contribute to anxiety		1. Adolescents with high levels of anxiety report more dysfunctional metacognitive beliefs, especially danger and uncontrollability about worry 2. Adolescents with high levels of anxiety perceive less support autonomy, emotional availability and high levels of psychological control from their parents 3. Third, since previous studies reports gender differences in metacognition (Bacow et al., 2009)…	Social learning theory suggests that adolescents are more likely to model the behavior of their parent of the same sex than their opposite-sex parent (Bussey & Bandura, 1984). Adolescents may model parents’ internalizing symptoms as well as their parenting, and both may be related to adolescent internalizing symptoms. For example, in displaying symptoms of anxiety and depression, par- ents may in…	Correlation and regression		Maternal emotional availability	Lum Emotional Availability of Parents (LEAP)	Parental relationship	Interpersonal relationship level	Anxiety symptoms	Revised Children's Manifest Anxiety Scale (RCMAS)			Correlation coefficient = -0.21, p<0.05	Correlation coefficient = -0.35, p<0.01			In the female subsample negative correlations (p <.01) emerged between RCMAS scores and both maternal emotional availability and maternal autonomy-granting		Among parenting factors, high perceived control, low emotional availability and autonomy-granting resulted linked to anxiety symptoms, but some gender differences emerged into parent-adolescent pairs. Perceived maternal behaviors predicted anxiety in girls, and paternal behaviors in boys. As expected, both mothering and fathering control are positively associated with anxiety, with girls reportin…		The results from present study suggest possible pathways of relationship between perceived parenting, adolescent‟s gender and anxiety symptoms. A limitation in this sense may have been the sample size. First, parent-child bidirectional influences must be remembered because parental behaviors may increase the risk of anxiety in the child, as well as child‟s anxious behavior could elicit in turn in…	This study must be replicated with a larger sample of adolescents diagnosed for GAD or other types of anxiety disorders. The small group of anxiety-referred adolescent involved is a limitation of this study, particularly because it did not allow to differentiate young patients with GAD from other emotional symptoms (e.g., obsessive-compulsive, social phobia, etc.)
22	Benedetto L, La Fauci E, Ingrassia M. Exploring meta-worry and perceived parenting behaviors in adolescents’ anxiety. Life Span and Disability. 2018;XXI(2):117–41.	Benedetto, Loredana; La Fauci, Elvira; Ingrassia, Massimo	Exploring meta-worry and perceived parenting behaviors in adolescents' anxiety	2018	NR		Italy	HIC	191	16.5 and 16.3	13-18	Gender	48.7	NR	NR	NR			Cross-sectional study	High school	To assess how parenting factors may contribute to anxiety		1. Adolescents with high levels of anxiety report more dysfunctional metacognitive beliefs, especially danger and uncontrollability about worry 2. Adolescents with high levels of anxiety perceive less support autonomy, emotional availability and high levels of psychological control from their parents 3. Third, since previous studies reports gender differences in metacognition (Bacow et al., 2009)…		Correlation and regression		Paternal emotional availability	Lum Emotional Availability of Parents (LEAP)	Parental relationship	Interpersonal relationship level	Anxiety symptoms	Revised Children's Manifest Anxiety Scale (RCMAS)			Correlation coefficient = -0.30, p<0.01	Correlation coefficient = -0.06			For males, negative correlations emerged between RCMAS anxiety scores and emotional availability, larger for fathers (p < .01) than mothers (p < .05) and between RCMAS anxiety scores and paternal autonomy granting (p < .01).		Among parenting factors, high perceived control, low emotional availability and autonomy-granting resulted linked to anxiety symptoms, but some gender differences emerged into parent-adolescent pairs. Perceived maternal behaviors predicted anxiety in girls, and paternal behaviors in boys. As expected, both mothering and fathering control are positively associated with anxiety, with girls reportin…		The results from present study suggest possible pathways of relationship between perceived parenting, adolescent‟s gender and anxiety symptoms. A limitation in this sense may have been the sample size. First, parent-child bidirectional influences must be remembered because parental behaviors may increase the risk of anxiety in the child, as well as child‟s anxious behavior could elicit in turn in…	This study must be replicated with a larger sample of adolescents diagnosed for GAD or other types of anxiety disorders. The small group of anxiety-referred adolescent involved is a limitation of this study, particularly because it did not allow to differentiate young patients with GAD from other emotional symptoms (e.g., obsessive-compulsive, social phobia, etc.)
22	Benedetto L, La Fauci E, Ingrassia M. Exploring meta-worry and perceived parenting behaviors in adolescents’ anxiety. Life Span and Disability. 2018;XXI(2):117–41.	Benedetto, Loredana; La Fauci, Elvira; Ingrassia, Massimo	Exploring meta-worry and perceived parenting behaviors in adolescents' anxiety	2018	NR		Italy	HIC	191	16.5 and 16.3	13-18	Gender	48.7	NR	NR	NR			Cross-sectional study	High school	To assess how parenting factors may contribute to anxiety		1. Adolescents with high levels of anxiety report more dysfunctional metacognitive beliefs, especially danger and uncontrollability about worry 2. Adolescents with high levels of anxiety perceive less support autonomy, emotional availability and high levels of psychological control from their parents 3. Third, since previous studies reports gender differences in metacognition (Bacow et al., 2009)…		Correlation and regression		Maternal psychological control	Psychological Control Scale - Youth Self-Report	Parental relationship	Interpersonal relationship level	Anxiety symptoms	Revised Children's Manifest Anxiety Scale (RCMAS)			Correlation coefficient = 0.25, p<0.01	Correlation coefficient = 0.45, p<0.01			In females, parental control perceived from mother (p < 0.01) and father (p < .05) resulted positively correlated with anxiety levels. For males, positive associations emerged between RCMAS scores and perceived paternal (p < .01) and maternal control (p < .05).		Among parenting factors, high perceived control, low emotional availability and autonomy-granting resulted linked to anxiety symptoms, but some gender differences emerged into parent-adolescent pairs. Perceived maternal behaviors predicted anxiety in girls, and paternal behaviors in boys. As expected, both mothering and fathering control are positively associated with anxiety, with girls reportin…		The results from present study suggest possible pathways of relationship between perceived parenting, adolescent‟s gender and anxiety symptoms. A limitation in this sense may have been the sample size. First, parent-child bidirectional influences must be remembered because parental behaviors may increase the risk of anxiety in the child, as well as child‟s anxious behavior could elicit in turn in…	This study must be replicated with a larger sample of adolescents diagnosed for GAD or other types of anxiety disorders. The small group of anxiety-referred adolescent involved is a limitation of this study, particularly because it did not allow to differentiate young patients with GAD from other emotional symptoms (e.g., obsessive-compulsive, social phobia, etc.)
22	Benedetto L, La Fauci E, Ingrassia M. Exploring meta-worry and perceived parenting behaviors in adolescents’ anxiety. Life Span and Disability. 2018;XXI(2):117–41.	Benedetto, Loredana; La Fauci, Elvira; Ingrassia, Massimo	Exploring meta-worry and perceived parenting behaviors in adolescents' anxiety	2018	NR		Italy	HIC	191	16.5 and 16.3	13-18	Gender	48.7	NR	NR	NR			Cross-sectional study	High school	To assess how parenting factors may contribute to anxiety		1. Adolescents with high levels of anxiety report more dysfunctional metacognitive beliefs, especially danger and uncontrollability about worry 2. Adolescents with high levels of anxiety perceive less support autonomy, emotional availability and high levels of psychological control from their parents 3. Third, since previous studies reports gender differences in metacognition (Bacow et al., 2009)…		Correlation and regression		Paternal psychological control	Psychological Control Scale - Youth Self-Report	Parental relationship	Interpersonal relationship level	Anxiety symptoms	Revised Children's Manifest Anxiety Scale (RCMAS)			Correlation coefficient = 0.31, p<0.01	Correlation coefficient = 0.19, p<0.05			In females, parental control perceived from mother (p < 0.01) and father (p < .05) resulted positively correlated with anxiety levels. For males, positive associations emerged between RCMAS scores and perceived paternal (p < .01) and maternal control (p < .05).		Among parenting factors, high perceived control, low emotional availability and autonomy-granting resulted linked to anxiety symptoms, but some gender differences emerged into parent-adolescent pairs. Perceived maternal behaviors predicted anxiety in girls, and paternal behaviors in boys. As expected, both mothering and fathering control are positively associated with anxiety, with girls reportin…		The results from present study suggest possible pathways of relationship between perceived parenting, adolescent‟s gender and anxiety symptoms. A limitation in this sense may have been the sample size. First, parent-child bidirectional influences must be remembered because parental behaviors may increase the risk of anxiety in the child, as well as child‟s anxious behavior could elicit in turn in…	This study must be replicated with a larger sample of adolescents diagnosed for GAD or other types of anxiety disorders. The small group of anxiety-referred adolescent involved is a limitation of this study, particularly because it did not allow to differentiate young patients with GAD from other emotional symptoms (e.g., obsessive-compulsive, social phobia, etc.)
22	Benedetto L, La Fauci E, Ingrassia M. Exploring meta-worry and perceived parenting behaviors in adolescents’ anxiety. Life Span and Disability. 2018;XXI(2):117–41.	Benedetto, Loredana; La Fauci, Elvira; Ingrassia, Massimo	Exploring meta-worry and perceived parenting behaviors in adolescents' anxiety	2018	NR		Italy	HIC	191	16.5 and 16.3	13-18	Gender	48.7	NR	NR	NR			Cross-sectional study	High school	To assess how parenting factors may contribute to anxiety		1. Adolescents with high levels of anxiety report more dysfunctional metacognitive beliefs, especially danger and uncontrollability about worry 2. Adolescents with high levels of anxiety perceive less support autonomy, emotional availability and high levels of psychological control from their parents 3. Third, since previous studies reports gender differences in metacognition (Bacow et al., 2009)…		Correlation and regression		Maternal autonomy support	Perceptions of Parent Scale	Parental relationship	Interpersonal relationship level	Anxiety symptoms	Revised Children's Manifest Anxiety Scale (RCMAS)			Correlation coefficient = -0.13	Correlation coefficient = -0.33, p<0.01			In the female subsample negative correlations (p <.01) emerged between RCMAS scores and both maternal emotional availability and maternal autonomy-granting		Among parenting factors, high perceived control, low emotional availability and autonomy-granting resulted linked to anxiety symptoms, but some gender differences emerged into parent-adolescent pairs. Perceived maternal behaviors predicted anxiety in girls, and paternal behaviors in boys. As expected, both mothering and fathering control are positively associated with anxiety, with girls reportin…		The results from present study suggest possible pathways of relationship between perceived parenting, adolescent‟s gender and anxiety symptoms. A limitation in this sense may have been the sample size. First, parent-child bidirectional influences must be remembered because parental behaviors may increase the risk of anxiety in the child, as well as child‟s anxious behavior could elicit in turn in…	This study must be replicated with a larger sample of adolescents diagnosed for GAD or other types of anxiety disorders. The small group of anxiety-referred adolescent involved is a limitation of this study, particularly because it did not allow to differentiate young patients with GAD from other emotional symptoms (e.g., obsessive-compulsive, social phobia, etc.)
22	Benedetto L, La Fauci E, Ingrassia M. Exploring meta-worry and perceived parenting behaviors in adolescents’ anxiety. Life Span and Disability. 2018;XXI(2):117–41.	Benedetto, Loredana; La Fauci, Elvira; Ingrassia, Massimo	Exploring meta-worry and perceived parenting behaviors in adolescents' anxiety	2018	NR		Italy	HIC	191	16.5 and 16.3	13-18	Gender	48.7	NR	NR	NR			Cross-sectional study	High school	To assess how parenting factors may contribute to anxiety		1. Adolescents with high levels of anxiety report more dysfunctional metacognitive beliefs, especially danger and uncontrollability about worry 2. Adolescents with high levels of anxiety perceive less support autonomy, emotional availability and high levels of psychological control from their parents 3. Third, since previous studies reports gender differences in metacognition (Bacow et al., 2009)…		Correlation and regression		Paternal autunomy support	Perceptions of Parent Scale	Parental relationship	Interpersonal relationship level	Anxiety symptoms	Revised Children's Manifest Anxiety Scale (RCMAS)			Correlation coefficient = -0.31, p<0.01	Correlation coefficient = -0.04			For males, negative correlations emerged between RCMAS anxiety scores and emotional availability, larger for fathers (p < .01) than mothers (p < .05) and between RCMAS anxiety scores and paternal autonomy granting (p < .01).		Among parenting factors, high perceived control, low emotional availability and autonomy-granting resulted linked to anxiety symptoms, but some gender differences emerged into parent-adolescent pairs. Perceived maternal behaviors predicted anxiety in girls, and paternal behaviors in boys. As expected, both mothering and fathering control are positively associated with anxiety, with girls reportin…		The results from present study suggest possible pathways of relationship between perceived parenting, adolescent‟s gender and anxiety symptoms. A limitation in this sense may have been the sample size. First, parent-child bidirectional influences must be remembered because parental behaviors may increase the risk of anxiety in the child, as well as child‟s anxious behavior could elicit in turn in…	This study must be replicated with a larger sample of adolescents diagnosed for GAD or other types of anxiety disorders. The small group of anxiety-referred adolescent involved is a limitation of this study, particularly because it did not allow to differentiate young patients with GAD from other emotional symptoms (e.g., obsessive-compulsive, social phobia, etc.)
23	Berenz EC, McNett S, Rappaport LM, Vujanovic AA, Viana AG, Dick D, et al. Age of alcohol use initiation and psychiatric symptoms among young adult trauma survivors. Addict Behav. 2019;88:150-6.	Berenz, E. C.; McNett, S.; Rappaport, L. M.; Vujanovic, A. A.; Viana, A. G.; Dick, D.; Amstadter, A. B.	Age of alcohol use initiation and psychiatric symptoms among young adult trauma survivors	2019	NR	Participants from the first three cohorts of the parent study	USA	HIC	269	Female: 18.63 Male: 18.36	NR	Sex	74.7	Men: White: 66.6%, Black/African American: 15.87%, Asian: 6.35%, Hispanic/Latino: 6.35%, <1 Race: 3.17%, Hative Hawaiian: 0% Women: White: 58.42%, Black/African American: 18.81%, Asian: 7.92%, Hispanic/Latino: 6.93%, <1 Race: 6.93%, Hative Hawaiian: 0.50%	NR	NR	Participants from previous cohort study who endorsed one or more interpersonal traumas (e.g. sexual or physical assault) and lifetime alcohol use	NR	Cross-sectional study	University students participating in parent study of environmental and genetic risk for various health behaviors	To evaluate patterns of association between age of initiation of regular alcohol use and posttraumatic stress disorder (PTSD), anxiety, and depressive symptoms as a function of sex.		Earlier age of alcohol use initiation would be significantly associated with greater PTSD, anxiety, and depression symptoms for women but not men, above and beyond the covariates of lifetime trauma history, family history of AUD, and family history of anxiety and/or depression.		Correlational study		Family history of alcohol use disorder (AUD)	Questionnaire	Individual negative life events and family adversity	Individual level	Anxiety symptoms	Symptom Checklist-90			Correlation coefficent = 0.1	Correlation coefficent = 0.14, p<0.05			Among men, age of alcohol use initiation was not significantly correlated to the variables of interest. Among women, younger age of alcohol use initiation was significantly related to higher anxiety symptoms		Importantly, comparison of confidence intervals between men and women in this study did not support a sex difference, in spite of patterns of results differing as a function of sex. Therefore, we cannot rule out the null hypothesis, that associations between age of alcohol use initiation and psychiatric symptoms in emerging adulthood are not in-fluenced by sex. However, it is worth noting that th…		1. Study relied exclusively on self-report measures of the variables of interest, and thus, the effects of shared method variance should be considered. 2. Information regarding psychiatric diagnoses was not collected on study participants 3. Study utilized a cross-sectional design and retrospectively queried about alcohol use initiation, thus subjecting results to recall bias. 4. The current data…	Future studies should incorporate multimodal assessment strategies, such as interview-based symptom evaluations and experimental paradigms (e.g., mood evocation, trauma and alcohol cue reactivity). Future efforts need to oversample for men with interpersonal trauma histories to enhance an ability to evaluate sex differences in alcohol use and its consequences. In particular, longitudinal research…
23	Berenz EC, McNett S, Rappaport LM, Vujanovic AA, Viana AG, Dick D, et al. Age of alcohol use initiation and psychiatric symptoms among young adult trauma survivors. Addict Behav. 2019;88:150-6.	Berenz, E. C.; McNett, S.; Rappaport, L. M.; Vujanovic, A. A.; Viana, A. G.; Dick, D.; Amstadter, A. B.	Age of alcohol use initiation and psychiatric symptoms among young adult trauma survivors	2019	NR	Participants from the first three cohorts of the parent study	USA	HIC	269	Female: 18.63 Male: 18.36	NR	Sex	74.7	Men: White: 66.6%, Black/African American: 15.87%, Asian: 6.35%, Hispanic/Latino: 6.35%, <1 Race: 3.17%, Hative Hawaiian: 0% Women: White: 58.42%, Black/African American: 18.81%, Asian: 7.92%, Hispanic/Latino: 6.93%, <1 Race: 6.93%, Hative Hawaiian: 0.50%	NR	NR	Participants from previous cohort study who endorsed one or more interpersonal traumas (e.g. sexual or physical assault) and lifetime alcohol use	NR	Cross-sectional study	University students participating in parent study of environmental and genetic risk for various health behaviors	To evaluate patterns of association between age of initiation of regular alcohol use and posttraumatic stress disorder (PTSD), anxiety, and depressive symptoms as a function of sex.		Earlier age of alcohol use initiation would be significantly associated with greater PTSD, anxiety, and depression symptoms for women but not men, above and beyond the covariates of lifetime trauma history, family history of AUD, and family history of anxiety and/or depression.		Correlational study		Family history of anxiety or depression	Questionnaire	Individual negative life events and family adversity	Individual level	Anxiety symptoms	Symptom Checklist-90			Correlation coefficent = 0.18	Correlation coefficent = 0.25, p<0.01					Importantly, comparison of confidence intervals between men and women in this study did not support a sex difference, in spite of patterns of results differing as a function of sex. Therefore, we cannot rule out the null hypothesis, that associations between age of alcohol use initiation and psychiatric symptoms in emerging adulthood are not in-fluenced by sex. However, it is worth noting that th…		1. Study relied exclusively on self-report measures of the variables of interest, and thus, the effects of shared method variance should be considered. 2. Information regarding psychiatric diagnoses was not collected on study participants 3. Study utilized a cross-sectional design and retrospectively queried about alcohol use initiation, thus subjecting results to recall bias. 4. The current data…	Future studies should incorporate multimodal assessment strategies, such as interview-based symptom evaluations and experimental paradigms (e.g., mood evocation, trauma and alcohol cue reactivity). Future efforts need to oversample for men with interpersonal trauma histories to enhance an ability to evaluate sex differences in alcohol use and its consequences. In particular, longitudinal research…
23	Berenz EC, McNett S, Rappaport LM, Vujanovic AA, Viana AG, Dick D, et al. Age of alcohol use initiation and psychiatric symptoms among young adult trauma survivors. Addict Behav. 2019;88:150-6.	Berenz, E. C.; McNett, S.; Rappaport, L. M.; Vujanovic, A. A.; Viana, A. G.; Dick, D.; Amstadter, A. B.	Age of alcohol use initiation and psychiatric symptoms among young adult trauma survivors	2019	NR	Participants from the first three cohorts of the parent study (	USA	HIC	269	Female: 18.63 Male: 18.36	NR	Sex	74.7	Men: White: 66.6%, Black/African American: 15.87%, Asian: 6.35%, Hispanic/Latino: 6.35%, <1 Race: 3.17%, Hative Hawaiian: 0% Women: White: 58.42%, Black/African American: 18.81%, Asian: 7.92%, Hispanic/Latino: 6.93%, <1 Race: 6.93%, Hative Hawaiian: 0.50%	NR	NR	Participants from previous cohort study who endorsed one or more interpersonal traumas (e.g. sexual or physical assault) and lifetime alcohol use	NR	Cross-sectional study	University students participating in parent study of environmental and genetic risk for various health behaviors	To evaluate patterns of association between age of initiation of regular alcohol use and posttraumatic stress disorder (PTSD), anxiety, and depressive symptoms as a function of sex.		Earlier age of alcohol use initiation would be significantly associated with greater PTSD, anxiety, and depression symptoms for women but not men, above and beyond the covariates of lifetime trauma history, family history of AUD, and family history of anxiety and/or depression.		Correlational study		Number of lifetime traumatic events	Traumatic Life Events Questionnaire (TLEQ)	Individual negative life events and family adversity	Individual level	Anxiety symptoms	Symptom Checklist-90			Correlation coefficent = -0.05	Correlation coefficent = 0.28, p<0.01					Importantly, comparison of confidence intervals between men and women in this study did not support a sex difference, in spite of patterns of results differing as a function of sex. Therefore, we cannot rule out the null hypothesis, that associations between age of alcohol use initiation and psychiatric symptoms in emerging adulthood are not in-fluenced by sex. However, it is worth noting that th…		1. Study relied exclusively on self-report measures of the variables of interest, and thus, the effects of shared method variance should be considered. 2. Information regarding psychiatric diagnoses was not collected on study participants 3. Study utilized a cross-sectional design and retrospectively queried about alcohol use initiation, thus subjecting results to recall bias. 4. The current data…	Future studies should incorporate multimodal assessment strategies, such as interview-based symptom evaluations and experimental paradigms (e.g., mood evocation, trauma and alcohol cue reactivity). Future efforts need to oversample for men with interpersonal trauma histories to enhance an ability to evaluate sex differences in alcohol use and its consequences. In particular, longitudinal research…
23	Berenz EC, McNett S, Rappaport LM, Vujanovic AA, Viana AG, Dick D, et al. Age of alcohol use initiation and psychiatric symptoms among young adult trauma survivors. Addict Behav. 2019;88:150-6.	Berenz, E. C.; McNett, S.; Rappaport, L. M.; Vujanovic, A. A.; Viana, A. G.; Dick, D.; Amstadter, A. B.	Age of alcohol use initiation and psychiatric symptoms among young adult trauma survivors	2019	NR	Participants from the first three cohorts of the parent study (	USA	HIC	269	Female: 18.63 Male: 18.36	NR	Sex	74.7	Men: White: 66.6%, Black/African American: 15.87%, Asian: 6.35%, Hispanic/Latino: 6.35%, <1 Race: 3.17%, Hative Hawaiian: 0% Women: White: 58.42%, Black/African American: 18.81%, Asian: 7.92%, Hispanic/Latino: 6.93%, <1 Race: 6.93%, Hative Hawaiian: 0.50%	NR	NR	Participants from previous cohort study who endorsed one or more interpersonal traumas (e.g. sexual or physical assault) and lifetime alcohol use	NR	Cross-sectional study	University students participating in parent study of environmental and genetic risk for various health behaviors	To evaluate patterns of association between age of initiation of regular alcohol use and posttraumatic stress disorder (PTSD), anxiety, and depressive symptoms as a function of sex.		Earlier age of alcohol use initiation would be significantly associated with greater PTSD, anxiety, and depression symptoms for women but not men, above and beyond the covariates of lifetime trauma history, family history of AUD, and family history of anxiety and/or depression.		Correlational study		Age of alcohol use initiation	Questionnaire	Substance misuse	Individual level	Anxiety symptoms	Symptom Checklist-90			Correlation coefficent = -0.04	Correlation coefficent = -0.23, p<0.01					Importantly, comparison of confidence intervals between men and women in this study did not support a sex difference, in spite of patterns of results differing as a function of sex. Therefore, we cannot rule out the null hypothesis, that associations between age of alcohol use initiation and psychiatric symptoms in emerging adulthood are not in-fluenced by sex. However, it is worth noting that th…		1. Study relied exclusively on self-report measures of the variables of interest, and thus, the effects of shared method variance should be considered. 2. Information regarding psychiatric diagnoses was not collected on study participants 3. Study utilized a cross-sectional design and retrospectively queried about alcohol use initiation, thus subjecting results to recall bias. 4. The current data…	Future studies should incorporate multimodal assessment strategies, such as interview-based symptom evaluations and experimental paradigms (e.g., mood evocation, trauma and alcohol cue reactivity). Future efforts need to oversample for men with interpersonal trauma histories to enhance an ability to evaluate sex differences in alcohol use and its consequences. In particular, longitudinal research…
23	Berenz EC, McNett S, Rappaport LM, Vujanovic AA, Viana AG, Dick D, et al. Age of alcohol use initiation and psychiatric symptoms among young adult trauma survivors. Addict Behav. 2019;88:150-6.	Berenz, E. C.; McNett, S.; Rappaport, L. M.; Vujanovic, A. A.; Viana, A. G.; Dick, D.; Amstadter, A. B.	Age of alcohol use initiation and psychiatric symptoms among young adult trauma survivors	2019	NR	Participants from the first three cohorts of the parent study (	USA	HIC	269	Female: 18.63 Male: 18.36	NR	Sex	74.7	Men: White: 66.6%, Black/African American: 15.87%, Asian: 6.35%, Hispanic/Latino: 6.35%, <1 Race: 3.17%, Hative Hawaiian: 0% Women: White: 58.42%, Black/African American: 18.81%, Asian: 7.92%, Hispanic/Latino: 6.93%, <1 Race: 6.93%, Hative Hawaiian: 0.50%	NR	NR	Participants from previous cohort study who endorsed one or more interpersonal traumas (e.g. sexual or physical assault) and lifetime alcohol use	NR	Cross-sectional study	University students participating in parent study of environmental and genetic risk for various health behaviors	To evaluate patterns of association between age of initiation of regular alcohol use and posttraumatic stress disorder (PTSD), anxiety, and depressive symptoms as a function of sex.		Earlier age of alcohol use initiation would be significantly associated with greater PTSD, anxiety, and depression symptoms for women but not men, above and beyond the covariates of lifetime trauma history, family history of AUD, and family history of anxiety and/or depression.		Regression structural equation modelling	1	Family history of alcohol use disorder (AUD)	Questionnaire	Individual negative life events and family adversity	Individual level	Anxiety symptoms	Symptom Checklist-90	Lifetime trauma load (i.e., total number of traumatic event categories endorsed), family history of AUD, and family history of anxiety/depression		Standardized regression coefficient = 0.01, 95CI: -0.32, 0.31, p = 0.96	Standardized regression coefficient = 0.07, 95CI: -0.06, 0.18, p = 0.28				Statistical tests of sex differences: Comparison of 95% empirical confidence intervals permits examination of differential associations of age of alcohol use initiation with symptom indices as a function of participant sex. Across all three symptom indices, while findings are statistically significant for female participants, confidence intervals overlap with those for male participants, which in…	Importantly, comparison of confidence intervals between men and women in this study did not support a sex difference, in spite of patterns of results differing as a function of sex. Therefore, we cannot rule out the null hypothesis, that associations between age of alcohol use initiation and psychiatric symptoms in emerging adulthood are not in-fluenced by sex. However, it is worth noting that th…		1. Study relied exclusively on self-report measures of the variables of interest, and thus, the effects of shared method variance should be considered. 2. Information regarding psychiatric diagnoses was not collected on study participants 3. Study utilized a cross-sectional design and retrospectively queried about alcohol use initiation, thus subjecting results to recall bias. 4. The current data…	Future studies should incorporate multimodal assessment strategies, such as interview-based symptom evaluations and experimental paradigms (e.g., mood evocation, trauma and alcohol cue reactivity). Future efforts need to oversample for men with interpersonal trauma histories to enhance an ability to evaluate sex differences in alcohol use and its consequences. In particular, longitudinal research…
23	Berenz EC, McNett S, Rappaport LM, Vujanovic AA, Viana AG, Dick D, et al. Age of alcohol use initiation and psychiatric symptoms among young adult trauma survivors. Addict Behav. 2019;88:150-6.	Berenz, E. C.; McNett, S.; Rappaport, L. M.; Vujanovic, A. A.; Viana, A. G.; Dick, D.; Amstadter, A. B.	Age of alcohol use initiation and psychiatric symptoms among young adult trauma survivors	2019	NR	Participants from the first three cohorts of the parent study (	USA	HIC	269	Female: 18.63 Male: 18.36	NR	Sex	74.7	Men: White: 66.6%, Black/African American: 15.87%, Asian: 6.35%, Hispanic/Latino: 6.35%, <1 Race: 3.17%, Hative Hawaiian: 0% Women: White: 58.42%, Black/African American: 18.81%, Asian: 7.92%, Hispanic/Latino: 6.93%, <1 Race: 6.93%, Hative Hawaiian: 0.50%	NR	NR	Participants from previous cohort study who endorsed one or more interpersonal traumas (e.g. sexual or physical assault) and lifetime alcohol use	NR	Cross-sectional study	University students participating in parent study of environmental and genetic risk for various health behaviors	To evaluate patterns of association between age of initiation of regular alcohol use and posttraumatic stress disorder (PTSD), anxiety, and depressive symptoms as a function of sex.		Earlier age of alcohol use initiation would be significantly associated with greater PTSD, anxiety, and depression symptoms for women but not men, above and beyond the covariates of lifetime trauma history, family history of AUD, and family history of anxiety and/or depression.		Regression structural equation modelling	1	Family history of anxiety or depression	Questionnaire	Individual negative life events and family adversity	Individual level	Anxiety symptoms	Symptom Checklist-90	Lifetime trauma load (i.e., total number of traumatic event categories endorsed), family history of AUD, and family history of anxiety/depression		Standardized regression coefficient = 0.18, 95CI: -0.15, 0.46, p = 0.24	Standardized regression coefficient = 0.18, 95CI: 0.08, 0.27, p<0.001					Importantly, comparison of confidence intervals between men and women in this study did not support a sex difference, in spite of patterns of results differing as a function of sex. Therefore, we cannot rule out the null hypothesis, that associations between age of alcohol use initiation and psychiatric symptoms in emerging adulthood are not in-fluenced by sex. However, it is worth noting that th…		1. Study relied exclusively on self-report measures of the variables of interest, and thus, the effects of shared method variance should be considered. 2. Information regarding psychiatric diagnoses was not collected on study participants 3. Study utilized a cross-sectional design and retrospectively queried about alcohol use initiation, thus subjecting results to recall bias. 4. The current data…	Future studies should incorporate multimodal assessment strategies, such as interview-based symptom evaluations and experimental paradigms (e.g., mood evocation, trauma and alcohol cue reactivity). Future efforts need to oversample for men with interpersonal trauma histories to enhance an ability to evaluate sex differences in alcohol use and its consequences. In particular, longitudinal research…
23	Berenz EC, McNett S, Rappaport LM, Vujanovic AA, Viana AG, Dick D, et al. Age of alcohol use initiation and psychiatric symptoms among young adult trauma survivors. Addict Behav. 2019;88:150-6.	Berenz, E. C.; McNett, S.; Rappaport, L. M.; Vujanovic, A. A.; Viana, A. G.; Dick, D.; Amstadter, A. B.	Age of alcohol use initiation and psychiatric symptoms among young adult trauma survivors	2019	NR	Participants from the first three cohorts of the parent study (	USA	HIC	269	Female: 18.63 Male: 18.36	NR	Sex	74.7	Men: White: 66.6%, Black/African American: 15.87%, Asian: 6.35%, Hispanic/Latino: 6.35%, <1 Race: 3.17%, Hative Hawaiian: 0% Women: White: 58.42%, Black/African American: 18.81%, Asian: 7.92%, Hispanic/Latino: 6.93%, <1 Race: 6.93%, Hative Hawaiian: 0.50%	NR	NR	Participants from previous cohort study who endorsed one or more interpersonal traumas (e.g. sexual or physical assault) and lifetime alcohol use	NR	Cross-sectional study	University students participating in parent study of environmental and genetic risk for various health behaviors	To evaluate patterns of association between age of initiation of regular alcohol use and posttraumatic stress disorder (PTSD), anxiety, and depressive symptoms as a function of sex.		Earlier age of alcohol use initiation would be significantly associated with greater PTSD, anxiety, and depression symptoms for women but not men, above and beyond the covariates of lifetime trauma history, family history of AUD, and family history of anxiety and/or depression.		Regression structural equation modelling	1	Number of lifetime traumatic events	Traumatic Life Events Questionnaire (TLEQ)	Individual negative life events and family adversity	Individual level	Anxiety symptoms	Symptom Checklist-90	Lifetime trauma load (i.e., total number of traumatic event categories endorsed), family history of AUD, and family history of anxiety/depression		Standardized regression coefficient = 0.02, 95CI: -0.25, 0.28, p = 0.9	Standardized regression coefficient = 0.21, 95CI: .07, 0.35, p = 0.002					Importantly, comparison of confidence intervals between men and women in this study did not support a sex difference, in spite of patterns of results differing as a function of sex. Therefore, we cannot rule out the null hypothesis, that associations between age of alcohol use initiation and psychiatric symptoms in emerging adulthood are not in-fluenced by sex. However, it is worth noting that th…		1. Study relied exclusively on self-report measures of the variables of interest, and thus, the effects of shared method variance should be considered. 2. Information regarding psychiatric diagnoses was not collected on study participants 3. Study utilized a cross-sectional design and retrospectively queried about alcohol use initiation, thus subjecting results to recall bias. 4. The current data…	Future studies should incorporate multimodal assessment strategies, such as interview-based symptom evaluations and experimental paradigms (e.g., mood evocation, trauma and alcohol cue reactivity). Future efforts need to oversample for men with interpersonal trauma histories to enhance an ability to evaluate sex differences in alcohol use and its consequences. In particular, longitudinal research…
23	Berenz EC, McNett S, Rappaport LM, Vujanovic AA, Viana AG, Dick D, et al. Age of alcohol use initiation and psychiatric symptoms among young adult trauma survivors. Addict Behav. 2019;88:150-6.	Berenz, E. C.; McNett, S.; Rappaport, L. M.; Vujanovic, A. A.; Viana, A. G.; Dick, D.; Amstadter, A. B.	Age of alcohol use initiation and psychiatric symptoms among young adult trauma survivors	2019	NR	Participants from the first three cohorts of the parent study (	USA	HIC	269	Female: 18.63 Male: 18.36	NR	Sex	74.7	Men: White: 66.6%, Black/African American: 15.87%, Asian: 6.35%, Hispanic/Latino: 6.35%, <1 Race: 3.17%, Hative Hawaiian: 0% Women: White: 58.42%, Black/African American: 18.81%, Asian: 7.92%, Hispanic/Latino: 6.93%, <1 Race: 6.93%, Hative Hawaiian: 0.50%	NR	NR	Participants from previous cohort study who endorsed one or more interpersonal traumas (e.g. sexual or physical assault) and lifetime alcohol use	NR	Cross-sectional study	University students participating in parent study of environmental and genetic risk for various health behaviors	To evaluate patterns of association between age of initiation of regular alcohol use and posttraumatic stress disorder (PTSD), anxiety, and depressive symptoms as a function of sex.		Earlier age of alcohol use initiation would be significantly associated with greater PTSD, anxiety, and depression symptoms for women but not men, above and beyond the covariates of lifetime trauma history, family history of AUD, and family history of anxiety and/or depression.		Regression structural equation modelling	1	Age of alcohol use initiation	Questionnaire	Substance misuse	Individual level	Anxiety symptoms	Symptom Checklist-90	Lifetime trauma load (i.e., total number of traumatic event categories endorsed), family history of AUD, family history of anxiety/depression, age of initiation of regular alcohol use								Importantly, comparison of confidence intervals between men and women in this study did not support a sex difference, in spite of patterns of results differing as a function of sex. Therefore, we cannot rule out the null hypothesis, that associations between age of alcohol use initiation and psychiatric symptoms in emerging adulthood are not in-fluenced by sex. However, it is worth noting that th…		1. Study relied exclusively on self-report measures of the variables of interest, and thus, the effects of shared method variance should be considered. 2. Information regarding psychiatric diagnoses was not collected on study participants 3. Study utilized a cross-sectional design and retrospectively queried about alcohol use initiation, thus subjecting results to recall bias. 4. The current data…	Future studies should incorporate multimodal assessment strategies, such as interview-based symptom evaluations and experimental paradigms (e.g., mood evocation, trauma and alcohol cue reactivity). Future efforts need to oversample for men with interpersonal trauma histories to enhance an ability to evaluate sex differences in alcohol use and its consequences. In particular, longitudinal research…
23	Berenz EC, McNett S, Rappaport LM, Vujanovic AA, Viana AG, Dick D, et al. Age of alcohol use initiation and psychiatric symptoms among young adult trauma survivors. Addict Behav. 2019;88:150-6.	Berenz, E. C.; McNett, S.; Rappaport, L. M.; Vujanovic, A. A.; Viana, A. G.; Dick, D.; Amstadter, A. B.	Age of alcohol use initiation and psychiatric symptoms among young adult trauma survivors	2019	NR	Participants from the first three cohorts of the parent study (	USA	HIC	269	Female: 18.63 Male: 18.36	NR	Sex	74.7	Men: White: 66.6%, Black/African American: 15.87%, Asian: 6.35%, Hispanic/Latino: 6.35%, <1 Race: 3.17%, Hative Hawaiian: 0% Women: White: 58.42%, Black/African American: 18.81%, Asian: 7.92%, Hispanic/Latino: 6.93%, <1 Race: 6.93%, Hative Hawaiian: 0.50%	NR	NR	Participants from previous cohort study who endorsed one or more interpersonal traumas (e.g. sexual or physical assault) and lifetime alcohol use	NR	Cross-sectional study	University students participating in parent study of environmental and genetic risk for various health behaviors	To evaluate patterns of association between age of initiation of regular alcohol use and posttraumatic stress disorder (PTSD), anxiety, and depressive symptoms as a function of sex.		Earlier age of alcohol use initiation would be significantly associated with greater PTSD, anxiety, and depression symptoms for women but not men, above and beyond the covariates of lifetime trauma history, family history of AUD, and family history of anxiety and/or depression.		Regression structural equation modelling	2: Add age of initiation of regular alcohol use as covariate	Family history of alcohol use disorder (AUD)	Questionnaire	Individual negative life events and family adversity	Individual level	Anxiety symptoms	Symptom Checklist-90	Lifetime trauma load (i.e., total number of traumatic event categories endorsed), family history of AUD, and family history of anxiety/depression		Standardized regression coefficient = 0.004, 95CI: -0.31, 0.31, p = 0.98	Standardized regression coefficient = 0.07, 95CI: -0.06, 0.20, p = 0.27					Importantly, comparison of confidence intervals between men and women in this study did not support a sex difference, in spite of patterns of results differing as a function of sex. Therefore, we cannot rule out the null hypothesis, that associations between age of alcohol use initiation and psychiatric symptoms in emerging adulthood are not in-fluenced by sex. However, it is worth noting that th…		1. Study relied exclusively on self-report measures of the variables of interest, and thus, the effects of shared method variance should be considered. 2. Information regarding psychiatric diagnoses was not collected on study participants 3. Study utilized a cross-sectional design and retrospectively queried about alcohol use initiation, thus subjecting results to recall bias. 4. The current data…	Future studies should incorporate multimodal assessment strategies, such as interview-based symptom evaluations and experimental paradigms (e.g., mood evocation, trauma and alcohol cue reactivity). Future efforts need to oversample for men with interpersonal trauma histories to enhance an ability to evaluate sex differences in alcohol use and its consequences. In particular, longitudinal research…
23	Berenz EC, McNett S, Rappaport LM, Vujanovic AA, Viana AG, Dick D, et al. Age of alcohol use initiation and psychiatric symptoms among young adult trauma survivors. Addict Behav. 2019;88:150-6.	Berenz, E. C.; McNett, S.; Rappaport, L. M.; Vujanovic, A. A.; Viana, A. G.; Dick, D.; Amstadter, A. B.	Age of alcohol use initiation and psychiatric symptoms among young adult trauma survivors	2019	NR	Participants from the first three cohorts of the parent study (	USA	HIC	269	Female: 18.63 Male: 18.36	NR	Sex	74.7	Men: White: 66.6%, Black/African American: 15.87%, Asian: 6.35%, Hispanic/Latino: 6.35%, <1 Race: 3.17%, Hative Hawaiian: 0% Women: White: 58.42%, Black/African American: 18.81%, Asian: 7.92%, Hispanic/Latino: 6.93%, <1 Race: 6.93%, Hative Hawaiian: 0.50%	NR	NR	Participants from previous cohort study who endorsed one or more interpersonal traumas (e.g. sexual or physical assault) and lifetime alcohol use	NR	Cross-sectional study	University students participating in parent study of environmental and genetic risk for various health behaviors	To evaluate patterns of association between age of initiation of regular alcohol use and posttraumatic stress disorder (PTSD), anxiety, and depressive symptoms as a function of sex.		Earlier age of alcohol use initiation would be significantly associated with greater PTSD, anxiety, and depression symptoms for women but not men, above and beyond the covariates of lifetime trauma history, family history of AUD, and family history of anxiety and/or depression.		Regression structural equation modelling	2: Add age of initiation of regular alcohol use as covariate	Family history of anxiety or depression	Questionnaire	Individual negative life events and family adversity	Individual level	Anxiety symptoms	Symptom Checklist-90	Lifetime trauma load (i.e., total number of traumatic event categories endorsed), family history of AUD, and family history of anxiety/depression		Standardized regression coefficient = 0.17, 95CI: -0.17, 0.43, p = 0.28	Standardized regression coefficient = 0.17, 95CI: 0.08, 0.27, p = 0.001			Overall, the final model explained 5% and 12% of the variance in anxiety symptom severity among male and female participants, respectively. Among female participants, family history of anxiety or depression, as well as trauma load, was associated with elevated anxiety symptoms. Similar to findings for PTSD, elevated anxiety symptom severity was significantly associated with younger age of alcohol…		Importantly, comparison of confidence intervals between men and women in this study did not support a sex difference, in spite of patterns of results differing as a function of sex. Therefore, we cannot rule out the null hypothesis, that associations between age of alcohol use initiation and psychiatric symptoms in emerging adulthood are not in-fluenced by sex. However, it is worth noting that th…		1. Study relied exclusively on self-report measures of the variables of interest, and thus, the effects of shared method variance should be considered. 2. Information regarding psychiatric diagnoses was not collected on study participants 3. Study utilized a cross-sectional design and retrospectively queried about alcohol use initiation, thus subjecting results to recall bias. 4. The current data…	Future studies should incorporate multimodal assessment strategies, such as interview-based symptom evaluations and experimental paradigms (e.g., mood evocation, trauma and alcohol cue reactivity). Future efforts need to oversample for men with interpersonal trauma histories to enhance an ability to evaluate sex differences in alcohol use and its consequences. In particular, longitudinal research…
23	Berenz EC, McNett S, Rappaport LM, Vujanovic AA, Viana AG, Dick D, et al. Age of alcohol use initiation and psychiatric symptoms among young adult trauma survivors. Addict Behav. 2019;88:150-6.	Berenz, E. C.; McNett, S.; Rappaport, L. M.; Vujanovic, A. A.; Viana, A. G.; Dick, D.; Amstadter, A. B.	Age of alcohol use initiation and psychiatric symptoms among young adult trauma survivors	2019	NR	Participants from the first three cohorts of the parent study (	USA	HIC	269	Female: 18.63 Male: 18.36	NR	Sex	74.7	Men: White: 66.6%, Black/African American: 15.87%, Asian: 6.35%, Hispanic/Latino: 6.35%, <1 Race: 3.17%, Hative Hawaiian: 0% Women: White: 58.42%, Black/African American: 18.81%, Asian: 7.92%, Hispanic/Latino: 6.93%, <1 Race: 6.93%, Hative Hawaiian: 0.50%	NR	NR	Participants from previous cohort study who endorsed one or more interpersonal traumas (e.g. sexual or physical assault) and lifetime alcohol use	NR	Cross-sectional study	University students participating in parent study of environmental and genetic risk for various health behaviors	To evaluate patterns of association between age of initiation of regular alcohol use and posttraumatic stress disorder (PTSD), anxiety, and depressive symptoms as a function of sex.		Earlier age of alcohol use initiation would be significantly associated with greater PTSD, anxiety, and depression symptoms for women but not men, above and beyond the covariates of lifetime trauma history, family history of AUD, and family history of anxiety and/or depression.		Regression structural equation modelling	2: Add age of initiation of regular alcohol use as covariate	Number of lifetime traumatic events	Traumatic Life Events Questionnaire (TLEQ)	Individual negative life events and family adversity	Individual level	Anxiety symptoms	Symptom Checklist-90	Lifetime trauma load (i.e., total number of traumatic event categories endorsed), family history of AUD, and family history of anxiety/depression		Standardized regression coefficient = 0.02, 95CI: -0.25, 0.28, p = 0.9	Standardized regression coefficient = 0.19, 95CI: 0.06, 0.32, p = 0.003					Importantly, comparison of confidence intervals between men and women in this study did not support a sex difference, in spite of patterns of results differing as a function of sex. Therefore, we cannot rule out the null hypothesis, that associations between age of alcohol use initiation and psychiatric symptoms in emerging adulthood are not in-fluenced by sex. However, it is worth noting that th…		1. Study relied exclusively on self-report measures of the variables of interest, and thus, the effects of shared method variance should be considered. 2. Information regarding psychiatric diagnoses was not collected on study participants 3. Study utilized a cross-sectional design and retrospectively queried about alcohol use initiation, thus subjecting results to recall bias. 4. The current data…	Future studies should incorporate multimodal assessment strategies, such as interview-based symptom evaluations and experimental paradigms (e.g., mood evocation, trauma and alcohol cue reactivity). Future efforts need to oversample for men with interpersonal trauma histories to enhance an ability to evaluate sex differences in alcohol use and its consequences. In particular, longitudinal research…
23	Berenz EC, McNett S, Rappaport LM, Vujanovic AA, Viana AG, Dick D, et al. Age of alcohol use initiation and psychiatric symptoms among young adult trauma survivors. Addict Behav. 2019;88:150-6.	Berenz, E. C.; McNett, S.; Rappaport, L. M.; Vujanovic, A. A.; Viana, A. G.; Dick, D.; Amstadter, A. B.	Age of alcohol use initiation and psychiatric symptoms among young adult trauma survivors	2019	NR	Participants from the first three cohorts of the parent study (	USA	HIC	269	Female: 18.63 Male: 18.36	NR	Sex	74.7	Men: White: 66.6%, Black/African American: 15.87%, Asian: 6.35%, Hispanic/Latino: 6.35%, <1 Race: 3.17%, Hative Hawaiian: 0% Women: White: 58.42%, Black/African American: 18.81%, Asian: 7.92%, Hispanic/Latino: 6.93%, <1 Race: 6.93%, Hative Hawaiian: 0.50%	NR	NR	Participants from previous cohort study who endorsed one or more interpersonal traumas (e.g. sexual or physical assault) and lifetime alcohol use	NR	Cross-sectional study	University students participating in parent study of environmental and genetic risk for various health behaviors	To evaluate patterns of association between age of initiation of regular alcohol use and posttraumatic stress disorder (PTSD), anxiety, and depressive symptoms as a function of sex.		Earlier age of alcohol use initiation would be significantly associated with greater PTSD, anxiety, and depression symptoms for women but not men, above and beyond the covariates of lifetime trauma history, family history of AUD, and family history of anxiety and/or depression.		Regression structural equation modelling	2: Add age of initiation of regular alcohol use as covariate	Age of alcohol use initiation	Questionnaire	Substance misuse	Individual level	Anxiety symptoms	Symptom Checklist-90	Lifetime trauma load (i.e., total number of traumatic event categories endorsed), family history of AUD, and family history of anxiety/depression		Standardized regression coefficient = -0.11, 95CI: -0.28, 0.07, p = 0.22	Standardized regression coefficient = -0.15, 95CI: -0.29, -0.02, p = 0.03					Importantly, comparison of confidence intervals between men and women in this study did not support a sex difference, in spite of patterns of results differing as a function of sex. Therefore, we cannot rule out the null hypothesis, that associations between age of alcohol use initiation and psychiatric symptoms in emerging adulthood are not in-fluenced by sex. However, it is worth noting that th…		1. Study relied exclusively on self-report measures of the variables of interest, and thus, the effects of shared method variance should be considered. 2. Information regarding psychiatric diagnoses was not collected on study participants 3. Study utilized a cross-sectional design and retrospectively queried about alcohol use initiation, thus subjecting results to recall bias. 4. The current data…	Future studies should incorporate multimodal assessment strategies, such as interview-based symptom evaluations and experimental paradigms (e.g., mood evocation, trauma and alcohol cue reactivity). Future efforts need to oversample for men with interpersonal trauma histories to enhance an ability to evaluate sex differences in alcohol use and its consequences. In particular, longitudinal research…
24	Bernard DL, Lige QM, Willis HA, Sosoo EE, Neblett EW. Impostor phenomenon and mental health: The influence of racial discrimination and gender. Journal of Counseling Psychology. 2017;64(2):155-66.	Bernard, Donte L.; Lige, Quiera M.; Willis, Henry A.; Sosoo, Effua E.; Neblett, Enrique W.	Impostor phenomenon and mental health: The influence of racial discrimination and gender	2017	Fall 2013	Data were collected from two succes- sive cohorts of first-year students beginning in the fall of 2013.	USA	HIC	157	Cohort 1: (N=84; 53.5%) average age = 19.12 years (age range = 18–21), and Cohort 2: (N = 73; 46.50%) average age = 18.07 (age range = 18–19) at Wave 1.	18-21 at wave 1 approx. 8 months between waves Cohort 1: 18–21 Cohort 2: 18–19 at Wave 1.	Gender	68.2	African American	The median highest maternal educational attainment was ‘Bachelors or 4-year college degree’ and representation of self-reported family socioeconomic status (SES) included: 7.6% poor, 19.7% working class, 51.0% middle class, 21.0% Upper Middle, and 0.6% Wealthy. About 80% of students were in state, 91.7% were born in the United States, 29.9% were first generation college students, and 68% describe…	8 months	Student at the university where the study was conducted, be at least 18, and self-identify as African American		Longitudinal study	African American students at predominantly-White university	To examine the moderating roles of racial discrimination and gender on the longitudinal association between IP and mental health outcomes in a sample of African American young adults.		A stronger association between IP and decreased mental health functioning for African American women	The extent to which one experiences and is affected by IP may differ as a function of gender as women may be more susceptible to internalizing IP	Cross-lagged paths with regression	Racial discrimination frequency	Imposter phenomenon x Gender	Clance’s Impostor Scale	Self-esteem	Individual level	Anxiety symptoms T2	Symptom Checklist-90	Age, maternal educational attainment, and T1 psychological functioning	Standardised Regression coefficient = -0.04 Unstandardised Regression coefficient = 0.03, p=0.72					The two-way interactions between IP and both racial discrimination frequency and gender were nonsignificant for all outcomes.		Gender was not found to independently influence the association between IP and mental health.		Only about 20% of the students contacted in each cohort participated in the study which, when coupled with the female majority sample, may limit the generalizability of the findings. Second, in examining symptoms of IP and interpersonal sensitivity, future work may want to consider the mediating role of social anxiety (which was unmeasured in our study).	In examining symptoms of IP and interpersonal sensitivity, future work may want to consider the mediating role of social anxiety (which was unmeasured in our study).
24	Bernard DL, Lige QM, Willis HA, Sosoo EE, Neblett EW. Impostor phenomenon and mental health: The influence of racial discrimination and gender. Journal of Counseling Psychology. 2017;64(2):155-66.	Bernard, Donte L.; Lige, Quiera M.; Willis, Henry A.; Sosoo, Effua E.; Neblett, Enrique W.	Impostor phenomenon and mental health: The influence of racial discrimination and gender	2017	Fall 2013	Data were collected from two succes- sive cohorts of first-year students beginning in the fall of 2013.	USA	HIC	157	Cohort 1: (N=84; 53.5%) average age = 19.12 years (age range = 18–21), and Cohort 2: (N = 73; 46.50%) average age = 18.07 (age range = 18–19) at Wave 1.	18-21 at wave 1 approx. 8 months between waves Cohort 1: 18–21 Cohort 2: 18–19 at Wave 1.	Gender	68.2	African American	The median highest maternal educational attainment was ‘Bachelors or 4-year college degree’ and representation of self-reported family socioeconomic status (SES) included: 7.6% poor, 19.7% working class, 51.0% middle class, 21.0% Upper Middle, and 0.6% Wealthy. About 80% of students were in state, 91.7% were born in the United States, 29.9% were first generation college students, and 68% describe…	8 months	Student at the university where the study was conducted, be at least 18, and self-identify as African American		Longitudinal study	African American students at predominantly-White university	To examine the moderating roles of racial discrimination and gender on the longitudinal association between IP and mental health outcomes in a sample of African American young adults.		A stronger association between IP and decreased mental health functioning for African American women	The extent to which one experiences and is affected by IP may differ as a function of gender as women may be more susceptible to internalizing IP	Cross-lagged paths with regression	Racial discrimination frequency	Gender x Racial discrimination frequency	Daily Life Experiences Scale	Experience of discrimination, stigma and prejudice	Wider environment and society level	Anxiety symptoms T2	Symptom Checklist-90	Age, maternal educational attainment, and T1 psychological functioning	Standardised Regression coefficient = 0.11 Unstandardised Regression coefficient = -0.07, p=0.32					The two-way interactions between IP and both racial discrimination frequency and gender were nonsignificant for all outcomes.		Gender was not found to independently influence the association between IP and mental health.		Only about 20% of the students contacted in each cohort participated in the study which, when coupled with the female majority sample, may limit the generalizability of the findings. Second, in examining symptoms of IP and interpersonal sensitivity, future work may want to consider the mediating role of social anxiety (which was unmeasured in our study).	In examining symptoms of IP and interpersonal sensitivity, future work may want to consider the mediating role of social anxiety (which was unmeasured in our study).
24	Bernard DL, Lige QM, Willis HA, Sosoo EE, Neblett EW. Impostor phenomenon and mental health: The influence of racial discrimination and gender. Journal of Counseling Psychology. 2017;64(2):155-66.	Bernard, Donte L.; Lige, Quiera M.; Willis, Henry A.; Sosoo, Effua E.; Neblett, Enrique W.	Impostor phenomenon and mental health: The influence of racial discrimination and gender	2017	Fall 2013	Data were collected from two succes- sive cohorts of first-year students beginning in the fall of 2013.	USA	HIC	157	Cohort 1: (N=84; 53.5%) average age = 19.12 years (age range = 18–21), and Cohort 2: (N = 73; 46.50%) average age = 18.07 (age range = 18–19) at Wave 1.	18-21 at wave 1 approx. 8 months between waves Cohort 1: 18–21 Cohort 2: 18–19 at Wave 1.	Gender	68.2	African American	The median highest maternal educational attainment was ‘Bachelors or 4-year college degree’ and representation of self-reported family socioeconomic status (SES) included: 7.6% poor, 19.7% working class, 51.0% middle class, 21.0% Upper Middle, and 0.6% Wealthy. About 80% of students were in state, 91.7% were born in the United States, 29.9% were first generation college students, and 68% describe…	8 months	Student at the university where the study was conducted, be at least 18, and self-identify as African American		Longitudinal study	African American students at predominantly-White university	To examine the moderating roles of racial discrimination and gender on the longitudinal association between IP and mental health outcomes in a sample of African American young adults.		A stronger association between IP and decreased mental health functioning for African American women	The extent to which one experiences and is affected by IP may differ as a function of gender as women may be more susceptible to internalizing IP	Cross-lagged paths with regression	Racial discrimination frequency	Imposter phenomenon x Gender x Racial discrimination frequency	Daily Life Experiences Scale	Self-esteem	Wider environment and society level	Anxiety symptoms T2	Symptom Checklist-90	Age, maternal educational attainment, and T1 psychological functioning	Standardised Regression coefficient = -0.04 Unstandardised Regression coefficient = -0.02, p=0.77					The three-way interaction was not significant for anxiety		Gender was not found to independently influence the association between IP and mental health.		Only about 20% of the students contacted in each cohort participated in the study which, when coupled with the female majority sample, may limit the generalizability of the findings. Second, in examining symptoms of IP and interpersonal sensitivity, future work may want to consider the mediating role of social anxiety (which was unmeasured in our study).	In examining symptoms of IP and interpersonal sensitivity, future work may want to consider the mediating role of social anxiety (which was unmeasured in our study).
24	Bernard DL, Lige QM, Willis HA, Sosoo EE, Neblett EW. Impostor phenomenon and mental health: The influence of racial discrimination and gender. Journal of Counseling Psychology. 2017;64(2):155-66.	Bernard, Donte L.; Lige, Quiera M.; Willis, Henry A.; Sosoo, Effua E.; Neblett, Enrique W.	Impostor phenomenon and mental health: The influence of racial discrimination and gender	2017	Fall 2013	Data were collected from two succes- sive cohorts of first-year students beginning in the fall of 2013.	USA	HIC	157	Cohort 1: (N=84; 53.5%) average age = 19.12 years (age range = 18–21), and Cohort 2: (N = 73; 46.50%) average age = 18.07 (age range = 18–19) at Wave 1.	18-21 at wave 1 approx. 8 months between waves Cohort 1: 18–21 Cohort 2: 18–19 at Wave 1.	Gender	68.2	African American	The median highest maternal educational attainment was ‘Bachelors or 4-year college degree’ and representation of self-reported family socioeconomic status (SES) included: 7.6% poor, 19.7% working class, 51.0% middle class, 21.0% Upper Middle, and 0.6% Wealthy. About 80% of students were in state, 91.7% were born in the United States, 29.9% were first generation college students, and 68% describe…	8 months	Student at the university where the study was conducted, be at least 18, and self-identify as African American		Longitudinal study	African American students at predominantly-White university	To examine the moderating roles of racial discrimination and gender on the longitudinal association between IP and mental health outcomes in a sample of African American young adults.		A stronger association between IP and decreased mental health functioning for African American women	The extent to which one experiences and is affected by IP may differ as a function of gender as women may be more susceptible to internalizing IP	Cross-lagged paths with regression	Racial discrimination bother	Imposter phenomenon x Gender	Clance’s Impostor Scale	Self-esteem	Individual level	Anxiety symptoms T2	Symptom Checklist-90		Standardised Regression coefficient = -0.02 Unstandardised Regression coefficient = -0.01, p=0.87							Gender was not found to independently influence the association between IP and mental health.		Only about 20% of the students contacted in each cohort participated in the study which, when coupled with the female majority sample, may limit the generalizability of the findings. Second, in examining symptoms of IP and interpersonal sensitivity, future work may want to consider the mediating role of social anxiety (which was unmeasured in our study).	In examining symptoms of IP and interpersonal sensitivity, future work may want to consider the mediating role of social anxiety (which was unmeasured in our study).
24	Bernard DL, Lige QM, Willis HA, Sosoo EE, Neblett EW. Impostor phenomenon and mental health: The influence of racial discrimination and gender. Journal of Counseling Psychology. 2017;64(2):155-66.	Bernard, Donte L.; Lige, Quiera M.; Willis, Henry A.; Sosoo, Effua E.; Neblett, Enrique W.	Impostor phenomenon and mental health: The influence of racial discrimination and gender	2017	Fall 2013	Data were collected from two succes- sive cohorts of first-year students beginning in the fall of 2013.	USA	HIC	157	Cohort 1: (N=84; 53.5%) average age = 19.12 years (age range = 18–21), and Cohort 2: (N = 73; 46.50%) average age = 18.07 (age range = 18–19) at Wave 1.	18-21 at wave 1 approx. 8 months between waves Cohort 1: 18–21 Cohort 2: 18–19 at Wave 1.	Gender	68.2	African American	The median highest maternal educational attainment was ‘Bachelors or 4-year college degree’ and representation of self-reported family socioeconomic status (SES) included: 7.6% poor, 19.7% working class, 51.0% middle class, 21.0% Upper Middle, and 0.6% Wealthy. About 80% of students were in state, 91.7% were born in the United States, 29.9% were first generation college students, and 68% describe…	8 months	Student at the university where the study was conducted, be at least 18, and self-identify as African American		Longitudinal study	African American students at predominantly-White university	To examine the moderating roles of racial discrimination and gender on the longitudinal association between IP and mental health outcomes in a sample of African American young adults.		A stronger association between IP and decreased mental health functioning for African American women	The extent to which one experiences and is affected by IP may differ as a function of gender as women may be more susceptible to internalizing IP	Cross-lagged paths with regression	Racial discrimination bother	Gender x Racial discrimination bother	Daily Life Experiences Scale	Experience of discrimination, stigma and prejudice	Wider environment and society level	Anxiety symptoms T2	Symptom Checklist-90		Standardised Regression coefficient = 0.22 Unstandardised Regression coefficient = 0.15, p=0.01							Gender was not found to independently influence the association between IP and mental health.		Only about 20% of the students contacted in each cohort participated in the study which, when coupled with the female majority sample, may limit the generalizability of the findings. Second, in examining symptoms of IP and interpersonal sensitivity, future work may want to consider the mediating role of social anxiety (which was unmeasured in our study).	In examining symptoms of IP and interpersonal sensitivity, future work may want to consider the mediating role of social anxiety (which was unmeasured in our study).
24	Bernard DL, Lige QM, Willis HA, Sosoo EE, Neblett EW. Impostor phenomenon and mental health: The influence of racial discrimination and gender. Journal of Counseling Psychology. 2017;64(2):155-66.	Bernard, Donte L.; Lige, Quiera M.; Willis, Henry A.; Sosoo, Effua E.; Neblett, Enrique W.	Impostor phenomenon and mental health: The influence of racial discrimination and gender	2017	Fall 2013	Data were collected from two succes- sive cohorts of first-year students beginning in the fall of 2013.	USA	HIC	157	Cohort 1: (N=84; 53.5%) average age = 19.12 years (age range = 18–21), and Cohort 2: (N = 73; 46.50%) average age = 18.07 (age range = 18–19) at Wave 1.	18-21 at wave 1 approx. 8 months between waves Cohort 1: 18–21 Cohort 2: 18–19 at Wave 1.	Gender	68.2	African American	The median highest maternal educational attainment was ‘Bachelors or 4-year college degree’ and representation of self-reported family socioeconomic status (SES) included: 7.6% poor, 19.7% working class, 51.0% middle class, 21.0% Upper Middle, and 0.6% Wealthy. About 80% of students were in state, 91.7% were born in the United States, 29.9% were first generation college students, and 68% describe…	8 months	Student at the university where the study was conducted, be at least 18, and self-identify as African American		Longitudinal study	African American students at predominantly-White university	To examine the moderating roles of racial discrimination and gender on the longitudinal association between IP and mental health outcomes in a sample of African American young adults.		A stronger association between IP and decreased mental health functioning for African American women	The extent to which one experiences and is affected by IP may differ as a function of gender as women may be more susceptible to internalizing IP	Cross-lagged paths with regression	Racial discrimination bother	Imposter phenomenon x Gender x Racial discrimination bother	Daily Life Experiences Scale	Self-esteem	Wider environment and society level	Anxiety symptoms T2	Symptom Checklist-90		Standardised Regression coefficient = 0.13 Unstandardised Regression coefficient = 0.07, p=0.21							Gender was not found to independently influence the association between IP and mental health.		Only about 20% of the students contacted in each cohort participated in the study which, when coupled with the female majority sample, may limit the generalizability of the findings. Second, in examining symptoms of IP and interpersonal sensitivity, future work may want to consider the mediating role of social anxiety (which was unmeasured in our study).	In examining symptoms of IP and interpersonal sensitivity, future work may want to consider the mediating role of social anxiety (which was unmeasured in our study).
25	Bernusky HCR, Tibbo PG, Conrod PJ, Yunus FM, Keough MT, Thompson KD, et al. Do Anxiety Symptoms Mediate the Association Between Cannabis Use Frequency and Psychotic-Like Experiences in Emerging Adult Undergraduates? Can J Psychiatry. 2023;68(11):860-9.	Bernusky et al.	Do Anxiety Symptoms Mediate the Association Between Cannabis Use Frequency and Psychotic-Like Experiences in Emerging Adult Undergraduates?	2023	2021		Canada	HIC	1266	19.13	18-25	Sex	Sex assigned at birth: Female = 849 (67.1%) Male = 414 (32.7%) Missing = 3 (0.2%) Gender identity: Woman = 825 (65.2%) Man = 409 (32.3%) Transgender = 3 (0.2%) Non-binary = 21 (1.7%) Two-spirit = 1 (0.1%) Other = 6 (0.5%) Missing = 1 (0.1%)	NR	First-year undergraduate = 717 (56.6%) Employment status, n (%) Full-time = 4 (0.3%) Part-time = 126 (10.0%) Unemployed = 455 (35.9%) I prefer not to say = 654 (51.7%) Missing = 27 (2.1%)				Cross-sectional study	University - five Canadian universities to participate in the UniVenture substance misuse prevention project	To examine if anxiety symptoms mediated the association between cannabis use frequency and PLEs in Canadian emerging adult undergraduates.		We hypothesized that (H1) more frequent canna- bis use would be indirectly associated with greater PLEs through greater anxiety symptoms (Figure 1a). We hypothe- sized that sex would moderate this mediational model, with (H2) the cannabis-to-anxiety symptoms path (i.e., the a-path in the indirect effect) proving statistically stronger for females and (H3) the direct path from cannabis use fre- qu…		Path analysis		Cannabis use x biological sex	Co-Venture Drug Use Battery	Physical health and health beahviours	Individual level	Anxiety symptoms	Generalized Anxiety Disorder scale (GAD-7)		Unstandardised coefficient = -0.45, standardised coefficient = -0.05, p>0.05					Cannabis use frequency by sex interaction term did not predict anxiety symptoms. Cannnabs use frequency was associated with anxiety: Unstandardised coeffciient = 0.82, standardised coefficient = 0.15, p<0.05		Contrary to our hypotheses, there was no evidence of sex moderation.		This study used cross-sectional data limiting causal inference. For example, this study assumed that anxiety symptoms preceded PLEs, however, it is possible that the experience of PLEs causes anxiety symptoms.10 For this reason, some argue against testing mediation with cross-sectional data. Data were collected via online self-report measures which may be prone to biased responding. Furthermore, …	Future work would benefit from clinician-administered interviews or biological drug testing, for example, to support self-report measures. This study did not include certain clinically relevant var- iables such as participants’ family history of substance misuse, psychosis, and trauma.3 Future studies would benefit from inclusion and control of such variables, to allow a more nuanced interpretati…
26	Bieniak KH, Tinkle BT, Tran ST. The role of functional disability and social support in psychological outcomes for individuals with pediatric hypermobile ehlers-danlos syndrome. J Child Health Care. 2022:13674935221143822.	Bieniak et al.	The role of functional disability and social support in psychological outcomes for individuals with pediatric hypermobile ehlers–danlos syndrome	2022	August 2016-June 2017		USA	HIC	34	Median: 16	NR	Gender	70.6 (eight males and 24 females)	non-Hispanic white (n = 18, 52.94%)			Participants were included if they had hEDS confirmed by the study geneticist, author B.T.T. were between 8 and 18 years old, and English speaking. Individuals with a developmental delay or intellectual disability that would interfere with their ability to assent and answer questionnaires were excluded.		Cross-sectional study	Children’s hospital multidisciplinary genetics clinic	To improve our understanding of the relationships between functional dis- ability, perceived social support, and mental health (anxiety and depression) in children with hEDS.		Hypothesis I is that increased functional disability will be associated with worse psychological outcomes. Hypothesis II, which considers our proposed model, is that social support acts as a moderator on this relationship, such that higher levels of perceived social support will mitigate the negative impact of functional disability on mental health. Exploratory analyses will build from Hypothesis…		Correlation		Functional disability	Functional Disability Inventory (FDI)	Physical health and health beahviours	Individual level	Anxiety symptoms	Pediatric Reported Outcomes Measurement Information System (PROMIS)		Fisher's Z= 0.23, p=0.82	Correlation coefficient = 0.57 (95% CI: -0.23, 0.91)	Correlation coefficient = 0.48 (95% CI: 0.076, 0.75)			For females, there was a significant correlation between functional disability and anxiety, which was moderately strong and positive. Fisher’s Z comparison of correlations between genders found no significant differences were seen between functional disability and anxiety or social support and anxiety.	Previous studies found that social support may plays a larger role for females with chronic pain than for their male counterparts. Additionally, pressure to not engage in social support like females may partially explain why a significant relationship between social support and anxiety in females exists, but not males. Findings reaffirm gender should be examined as we continue to study the impact…	The present study demonstrates the complexity of life with pediatric hypermobile Ehlers–Danlos Syndrome. Results emphasize the need for illness management to be multidisciplinary, such that those with the condition are able to find ways to cope with the physical and psychosocial con- sequences of the syndrome. As the symptomology of hEDS varies between individuals, it is crucial to continue to in…		1. Findings only represent a small subset of individuals with hEDS who identified as being white, middle to upper class, with private insurance, and who shared their experiences in the years 2016 and 2017. 2. The FDI, PIML, and PROMIS overlap chronologically. Thus, other potential modes of interaction between these variables are possible. Further, reports of anxiety and depression in childhood ch…	Future research should include longitudinal analyses, represent more diverse identities of youth with hEDS, and utilize measures and methods to better assess the complex relationships between variables in relation to life with hEDS. Sampling from more diverse settings, such as from clinics that serve a broader range of socioeconomic privilege, would elucidate relationships between lived experienc…
26	Bieniak KH, Tinkle BT, Tran ST. The role of functional disability and social support in psychological outcomes for individuals with pediatric hypermobile ehlers-danlos syndrome. J Child Health Care. 2022:13674935221143822.	Bieniak et al.	The role of functional disability and social support in psychological outcomes for individuals with pediatric hypermobile ehlers–danlos syndrome	2022	August 2016-June 2017		USA	HIC	34	Median: 16	NR	Gender	70.6 (eight males and 24 females)	non-Hispanic white (n = 18, 52.94%)			Participants were included if they had hEDS confirmed by the study geneticist, author B.T.T. were between 8 and 18 years old, and English speaking. Individuals with a developmental delay or intellectual disability that would interfere with their ability to assent and answer questionnaires were excluded.		Cross-sectional study	Children’s hospital multidisciplinary genetics clinic	To improve our understanding of the relationships between functional dis- ability, perceived social support, and mental health (anxiety and depression) in children with hEDS.		Hypothesis I is that increased functional disability will be associated with worse psychological outcomes. Hypothesis II, which considers our proposed model, is that social support acts as a moderator on this relationship, such that higher levels of perceived social support will mitigate the negative impact of functional disability on mental health. Exploratory analyses will build from Hypothesis…		Correlation		Social support	People in My Life (PIML) questionnaire	Sibling/peers relationship	Interpersonal relationship level	Anxiety symptoms	Pediatric Reported Outcomes Measurement Information System (PROMIS)		Fisher's Z= 1.58, p=0.11	Correlation coefficient = -0.08 (95% CI: -0.74, 0.66)	Correlation coefficient = -0.705 (95% CI: -0.87, -0.39)			For males, social support had a significant, moderately strong, negative correlation with anxiety. Fisher’s Z comparison of correlations between genders found no significant differences were seen between functional disability and anxiety or social support and anxiety.	Previous studies found that social support may plays a larger role for females with chronic pain than for their male counterparts. Additionally, pressure to not engage in social support like females may partially explain why a significant relationship between social support and anxiety in females exists, but not males. Findings reaffirm gender should be examined as we continue to study the impact…	The present study demonstrates the complexity of life with pediatric hypermobile Ehlers–Danlos Syndrome. Results emphasize the need for illness management to be multidisciplinary, such that those with the condition are able to find ways to cope with the physical and psychosocial con- sequences of the syndrome. As the symptomology of hEDS varies between individuals, it is crucial to continue to in…		1. Findings only represent a small subset of individuals with hEDS who identified as being white, middle to upper class, with private insurance, and who shared their experiences in the years 2016 and 2017. 2. The FDI, PIML, and PROMIS overlap chronologically. Thus, other potential modes of interaction between these variables are possible. Further, reports of anxiety and depression in childhood ch…	Future research should include longitudinal analyses, represent more diverse identities of youth with hEDS, and utilize measures and methods to better assess the complex relationships between variables in relation to life with hEDS. Sampling from more diverse settings, such as from clinics that serve a broader range of socioeconomic privilege, would elucidate relationships between lived experienc…
27	Bluth K, Campo RA, Futch WS, Gaylord SA. Age and Gender Differences in the Associations of Self-Compassion and Emotional Well-being in A Large Adolescent Sample. J Youth Adolesc. 2017;46(4):840-53.	Bluth, K.; Campo, R. A.; Futch, W. S.; Gaylord, S. A.	Age and Gender Differences in the Associations of Self-Compassion and Emotional Well-being in A Large Adolescent Sample	2017	NR		USA	HIC	65	NR	11-19 (19% 17-19 years older adolescent subgroup)		53	4 % Hispanic ethnicity; 64 % White and 21 % Black	Parental education: high school (23%), college (31%), some college (18%) Masters (17)	NR	7th through 12th grade, and among boys and girls in these grade		Cross-sectional study	Middle school and high school	to examine levels of self- compassion across adolescence in middle school and high school and their association with indicators of emotional well-being, including perceived stress, depressive symp- toms, anxiety, life satisfaction, and distress intolerance.		We hypothe- sized that: (1) adolescents’ age and gender are differentially associated with levels of self-compassion such that older female adolescents would have lower levels of self- compassion than both males of the same age and younger female adolescents, and (2) self-compassion is associated positively with positive indicators of well-being and inversely with negative indicators of well-bein…		Regression		Self-Compassion gender × age	Self-Compassion Scale, short form	Self-esteem	Individual level	Anxiety symptoms	Spielberger state–trait anxiety inventory (STAI)	Mother’s and father’s education,	Unstandardised regression coefficient = 2.21, p = .008, 95% BCa CI: .58, 3.83					In this model, the 3-way interaction of self-compassion × age × gender interaction was significant (b = 2.21, p = .008, 95% BCa CI: .58, 3.83). To probe the interaction, we examined the conditional effect of gender × self-compassion on anxiety at values of age at the mean and ±1 standard deviation (SD). This indicated that among older adolescents (not at average or younger age), there was a trend…		The findings indicated that older females had the lowest self-compassion levels compared to younger females or all-age males. Self-compassion was associated with all emotional well-being measures, and gender and/or age moderated the associations with anxiety and depressive symptoms. Among older adolescents, self-compassion had a greater protective effect on anxiety for boys than for girls. Additi…	Despite these limitations, this study had several notable strengths. First, there has been limited literature on self- compassion in adolescents and this study, which utilized a large sample, contributes to our understanding of how self-compassion may be differentially associated with adolescents’ emotional well-being, depending on age and gender. Second, considering the importance of examining s…	First, the cross- sectional design precludes the ability to make conclusions related to causality or directionality of the associations between self-compassion and the well-being variables. econdly, as this study was conducted in one area in the southeast U.S., generalizability may be limited to this cul- tural region.	Additional longitudinal studies are needed to help determine the direction of these effects. Future studies should replicate these findings in different cultural contexts.
31	Burke LA, Chijioke S, Le TP. Gendered racial microaggressions and emerging adult Black women's social and general anxiety: Distress intolerance and stress as mediators. Journal of Clinical Psychology. 2023;79(4):1051-69.	Burke, L. A.; Chijioke, S.; Le, T. P.	Gendered racial microaggressions and emerging adult Black women's social and general anxiety: Distress intolerance and stress as mediators	2023	NR		USA	HIC	163	19.9	18-25		100	Black women	The majority of participants identified as heterosexual (76.5%), marked student as their employment status (74.1%) and identified as having completed some college (54.3). 35.% had a household income of $100,000 or more, 74% were students, 46% were African american, 16% Nigerian, 13% biracial	NR	Identify as a Black woman, between the ages of 18 and 25 years, and living in the United States.	NR	Cross-sectional study	Social media sites, email listings, and social/educational organizations that served the Black community	To examine the associations between gendered racial microaggressions stress (GRMS) and gendered racial microaggressions frequency (GRMF), and Black women's social anxiety and general anxiety symptoms.	1. How do GRMS and GRMF impact emerging adult Black women's general anxiety and social anxiety symptoms 2. How do GRMS and GRMF have an indirect effect on general anxiety and social anxiety symptoms through distress intolerance and stress?	1. Both increased GRMS and GRMF will be associated with increased general anxiety and social anxiety. 2. GRMF and GRMS would have a positive indirect effect on general anxiety and social anxiety through distress intolerance for emerging adult Black women		Correlation		Gendered racial microaggressions frequency (GRMF)	Gendered Racial Microaggression Scale	Experience of discrimination, stigma and prejudice	Wider environment and society level	Social anxiety symptoms	Social Interaction Anxiety Scale (SIAS)				Correlation coefficent = 0.1			Frequency of gendered racial microaggressions was not positively correlated with increased social anxiety		GRMS was associated with greater social and general anxiety through the mechanisms of distress intolerance and stress. GRMF was associated with reduced social anxiety and was not associated with general anxiety.		The study is cross‐sectional, findings do not showcase how the association between these variables could change or intensify over time. Another limitation comes from the specific age range we chose to include in the sample. We chose the age range of 18–25 years old to focus on the experiences of young Black women. However, because of this, our findings cannot be generalized to the experiences of …	Future longitudinal studies would be helpful in displaying the long term effects of gendered racial microaggressions. Future research could explore how Black women experience gendered racism based on racist and sexist perceptions of womanhood and rooted in stereotypes and controlling images by examining: how do these perceptions change when Black women are also transgender, disabled, queer, and/o…
31	Burke LA, Chijioke S, Le TP. Gendered racial microaggressions and emerging adult Black women's social and general anxiety: Distress intolerance and stress as mediators. Journal of Clinical Psychology. 2023;79(4):1051-69.	Burke, L. A.; Chijioke, S.; Le, T. P.	Gendered racial microaggressions and emerging adult Black women's social and general anxiety: Distress intolerance and stress as mediators	2023	NR		USA	HIC	163	19.9	18-25		100	Black women	The majority of participants identified as heterosexual (76.5%), marked student as their employment status (74.1%) and identified as having completed some college (54.3). 35.% had a household income of $100,000 or more, 74% were students, 46% were African american, 16% Nigerian, 13% biracial	NR	Identify as a Black woman, between the ages of 18 and 25 years, and living in the United States.	NR	Cross-sectional study	Social media sites, email listings, and social/educational organizations that served the Black community	To examine the associations between gendered racial microaggressions stress (GRMS) and gendered racial microaggressions frequency (GRMF), and Black women's social anxiety and general anxiety symptoms.	1. How do GRMS and GRMF impact emerging adult Black women's general anxiety and social anxiety symptoms 2. How do GRMS and GRMF have an indirect effect on general anxiety and social anxiety symptoms through distress intolerance and stress?	1. Both increased GRMS and GRMF will be associated with increased general anxiety and social anxiety. 2. GRMF and GRMS would have a positive indirect effect on general anxiety and social anxiety through distress intolerance for emerging adult Black women		Correlation		Gendered racial microaggressions stress (GRMS)	Gendered Racial Microaggression Scale	Experience of discrimination, stigma and prejudice	Wider environment and society level	Social anxiety symptoms	Social Interaction Anxiety Scale (SIAS)				Correlation coefficent = 0.26, p<0.01			Stress from gendered racial microaggressions was positively correlated with increased social anxiety, whereas frequency of gendered racial microaggressions was not		GRMS was associated with greater social and general anxiety through the mechanisms of distress intolerance and stress. GRMF was associated with reduced social anxiety and was not associated with general anxiety.		The study is cross‐sectional, findings do not showcase how the association between these variables could change or intensify over time. Another limitation comes from the specific age range we chose to include in the sample. We chose the age range of 18–25 years old to focus on the experiences of young Black women. However, because of this, our findings cannot be generalized to the experiences of …	Future longitudinal studies would be helpful in displaying the long term effects of gendered racial microaggressions. Future research could explore how Black women experience gendered racism based on racist and sexist perceptions of womanhood and rooted in stereotypes and controlling images by examining: how do these perceptions change when Black women are also transgender, disabled, queer, and/o…
31	Burke LA, Chijioke S, Le TP. Gendered racial microaggressions and emerging adult Black women's social and general anxiety: Distress intolerance and stress as mediators. Journal of Clinical Psychology. 2023;79(4):1051-69.	Burke, L. A.; Chijioke, S.; Le, T. P.	Gendered racial microaggressions and emerging adult Black women's social and general anxiety: Distress intolerance and stress as mediators	2023	NR		USA	HIC	163	19.9	18-25		100	Black women	The majority of participants identified as heterosexual (76.5%), marked student as their employment status (74.1%) and identified as having completed some college (54.3). 35.% had a household income of $100,000 or more, 74% were students, 46% were African american, 16% Nigerian, 13% biracial	NR	Identify as a Black woman, between the ages of 18 and 25 years, and living in the United States.	NR	Cross-sectional study	Social media sites, email listings, and social/educational organizations that served the Black community	To examine the associations between gendered racial microaggressions stress (GRMS) and gendered racial microaggressions frequency (GRMF), and Black women's social anxiety and general anxiety symptoms.	1. How do GRMS and GRMF impact emerging adult Black women's general anxiety and social anxiety symptoms 2. How do GRMS and GRMF have an indirect effect on general anxiety and social anxiety symptoms through distress intolerance and stress?	1. Both increased GRMS and GRMF will be associated with increased general anxiety and social anxiety. 2. GRMF and GRMS would have a positive indirect effect on general anxiety and social anxiety through distress intolerance for emerging adult Black women		Correlation		Age	Questionnaire	Sociodemographic factors	Individual level	Social anxiety symptoms	Social Interaction Anxiety Scale (SIAS)				Correlation coefficent = 0.01					GRMS was associated with greater social and general anxiety through the mechanisms of distress intolerance and stress. GRMF was associated with reduced social anxiety and was not associated with general anxiety.		The study is cross‐sectional, findings do not showcase how the association between these variables could change or intensify over time. Another limitation comes from the specific age range we chose to include in the sample. We chose the age range of 18–25 years old to focus on the experiences of young Black women. However, because of this, our findings cannot be generalized to the experiences of …	Future longitudinal studies would be helpful in displaying the long term effects of gendered racial microaggressions. Future research could explore how Black women experience gendered racism based on racist and sexist perceptions of womanhood and rooted in stereotypes and controlling images by examining: how do these perceptions change when Black women are also transgender, disabled, queer, and/o…
31	Burke LA, Chijioke S, Le TP. Gendered racial microaggressions and emerging adult Black women's social and general anxiety: Distress intolerance and stress as mediators. Journal of Clinical Psychology. 2023;79(4):1051-69.	Burke, L. A.; Chijioke, S.; Le, T. P.	Gendered racial microaggressions and emerging adult Black women's social and general anxiety: Distress intolerance and stress as mediators	2023	NR		USA	HIC	163	19.9	18-25		100	Black women	The majority of participants identified as heterosexual (76.5%), marked student as their employment status (74.1%) and identified as having completed some college (54.3). 35.% had a household income of $100,000 or more, 74% were students, 46% were African american, 16% Nigerian, 13% biracial	NR	Identify as a Black woman, between the ages of 18 and 25 years, and living in the United States.	NR	Cross-sectional study	Social media sites, email listings, and social/educational organizations that served the Black community	To examine the associations between gendered racial microaggressions stress (GRMS) and gendered racial microaggressions frequency (GRMF), and Black women's social anxiety and general anxiety symptoms.	1. How do GRMS and GRMF impact emerging adult Black women's general anxiety and social anxiety symptoms 2. How do GRMS and GRMF have an indirect effect on general anxiety and social anxiety symptoms through distress intolerance and stress?	1. Both increased GRMS and GRMF will be associated with increased general anxiety and social anxiety. 2. GRMF and GRMS would have a positive indirect effect on general anxiety and social anxiety through distress intolerance for emerging adult Black women		Correlation		Income	Questionnaire	Sociodemographic factors	Individual level	Social anxiety symptoms	Social Interaction Anxiety Scale (SIAS)				Correlation coefficent = -0.17					GRMS was associated with greater social and general anxiety through the mechanisms of distress intolerance and stress. GRMF was associated with reduced social anxiety and was not associated with general anxiety.		The study is cross‐sectional, findings do not showcase how the association between these variables could change or intensify over time. Another limitation comes from the specific age range we chose to include in the sample. We chose the age range of 18–25 years old to focus on the experiences of young Black women. However, because of this, our findings cannot be generalized to the experiences of …	Future longitudinal studies would be helpful in displaying the long term effects of gendered racial microaggressions. Future research could explore how Black women experience gendered racism based on racist and sexist perceptions of womanhood and rooted in stereotypes and controlling images by examining: how do these perceptions change when Black women are also transgender, disabled, queer, and/o…
31	Burke LA, Chijioke S, Le TP. Gendered racial microaggressions and emerging adult Black women's social and general anxiety: Distress intolerance and stress as mediators. Journal of Clinical Psychology. 2023;79(4):1051-69.	Burke, L. A.; Chijioke, S.; Le, T. P.	Gendered racial microaggressions and emerging adult Black women's social and general anxiety: Distress intolerance and stress as mediators	2023	NR		USA	HIC	163	19.9	18-25		100	Black women	The majority of participants identified as heterosexual (76.5%), marked student as their employment status (74.1%) and identified as having completed some college (54.3). 35.% had a household income of $100,000 or more, 74% were students, 46% were African american, 16% Nigerian, 13% biracial	NR	Identify as a Black woman, between the ages of 18 and 25 years, and living in the United States.	NR	Cross-sectional study	Social media sites, email listings, and social/educational organizations that served the Black community	To examine the associations between gendered racial microaggressions stress (GRMS) and gendered racial microaggressions frequency (GRMF), and Black women's social anxiety and general anxiety symptoms.	1. How do GRMS and GRMF impact emerging adult Black women's general anxiety and social anxiety symptoms 2. How do GRMS and GRMF have an indirect effect on general anxiety and social anxiety symptoms through distress intolerance and stress?	1. Both increased GRMS and GRMF will be associated with increased general anxiety and social anxiety. 2. GRMF and GRMS would have a positive indirect effect on general anxiety and social anxiety through distress intolerance for emerging adult Black women		Correlation		Gendered racial microaggressions frequency (GRMF)	Gendered Racial Microaggression Scale	Experience of discrimination, stigma and prejudice	Wider environment and society level	Generalised Anxiety disorder symptoms	Depression, Anxiety and Stress Scale-21 (DASS-21)				Correlation coefficent = 0.44, p<0.01			Frequency of gendered racial microaggressions (r=0.44, p < 0.01), stress from gendered racial microaggressions (r = 0.49, p < 0.01 were each positively correlated with increased general anxiety.		GRMS was associated with greater social and general anxiety through the mechanisms of distress intolerance and stress. GRMF was associated with reduced social anxiety and was not associated with general anxiety.		The study is cross‐sectional, findings do not showcase how the association between these variables could change or intensify over time. Another limitation comes from the specific age range we chose to include in the sample. We chose the age range of 18–25 years old to focus on the experiences of young Black women. However, because of this, our findings cannot be generalized to the experiences of …	Future longitudinal studies would be helpful in displaying the long term effects of gendered racial microaggressions. Future research could explore how Black women experience gendered racism based on racist and sexist perceptions of womanhood and rooted in stereotypes and controlling images by examining: how do these perceptions change when Black women are also transgender, disabled, queer, and/o…
31	Burke LA, Chijioke S, Le TP. Gendered racial microaggressions and emerging adult Black women's social and general anxiety: Distress intolerance and stress as mediators. Journal of Clinical Psychology. 2023;79(4):1051-69.	Burke, L. A.; Chijioke, S.; Le, T. P.	Gendered racial microaggressions and emerging adult Black women's social and general anxiety: Distress intolerance and stress as mediators	2023	NR		USA	HIC	163	19.9	18-25		100	Black women	The majority of participants identified as heterosexual (76.5%), marked student as their employment status (74.1%) and identified as having completed some college (54.3). 35.% had a household income of $100,000 or more, 74% were students, 46% were African american, 16% Nigerian, 13% biracial	NR	Identify as a Black woman, between the ages of 18 and 25 years, and living in the United States.	NR	Cross-sectional study	Social media sites, email listings, and social/educational organizations that served the Black community	To examine the associations between gendered racial microaggressions stress (GRMS) and gendered racial microaggressions frequency (GRMF), and Black women's social anxiety and general anxiety symptoms.	1. How do GRMS and GRMF impact emerging adult Black women's general anxiety and social anxiety symptoms 2. How do GRMS and GRMF have an indirect effect on general anxiety and social anxiety symptoms through distress intolerance and stress?	1. Both increased GRMS and GRMF will be associated with increased general anxiety and social anxiety. 2. GRMF and GRMS would have a positive indirect effect on general anxiety and social anxiety through distress intolerance for emerging adult Black women		Correlation		Gendered racial microaggressions stress (GRMS)	Gendered Racial Microaggression Scale	Experience of discrimination, stigma and prejudice	Wider environment and society level	Generalised Anxiety disorder symptoms	Depression, Anxiety and Stress Scale-21 (DASS-21)				Correlation coefficent = 0.49, p<0.01			Frequency of gendered racial microaggressions (r=0.44, p < 0.01), stress from gendered racial microaggressions (r = 0.49, p < 0.01 were each positively correlated with increased general anxiety.		GRMS was associated with greater social and general anxiety through the mechanisms of distress intolerance and stress. GRMF was associated with reduced social anxiety and was not associated with general anxiety.		The study is cross‐sectional, findings do not showcase how the association between these variables could change or intensify over time. Another limitation comes from the specific age range we chose to include in the sample. We chose the age range of 18–25 years old to focus on the experiences of young Black women. However, because of this, our findings cannot be generalized to the experiences of …	Future longitudinal studies would be helpful in displaying the long term effects of gendered racial microaggressions. Future research could explore how Black women experience gendered racism based on racist and sexist perceptions of womanhood and rooted in stereotypes and controlling images by examining: how do these perceptions change when Black women are also transgender, disabled, queer, and/o…
31	Burke LA, Chijioke S, Le TP. Gendered racial microaggressions and emerging adult Black women's social and general anxiety: Distress intolerance and stress as mediators. Journal of Clinical Psychology. 2023;79(4):1051-69.	Burke, L. A.; Chijioke, S.; Le, T. P.	Gendered racial microaggressions and emerging adult Black women's social and general anxiety: Distress intolerance and stress as mediators	2023	NR		USA	HIC	163	19.9	18-25		100	Black women	The majority of participants identified as heterosexual (76.5%), marked student as their employment status (74.1%) and identified as having completed some college (54.3). 35.% had a household income of $100,000 or more, 74% were students, 46% were African american, 16% Nigerian, 13% biracial	NR	Identify as a Black woman, between the ages of 18 and 25 years, and living in the United States.	NR	Cross-sectional study	Social media sites, email listings, and social/educational organizations that served the Black community	To examine the associations between gendered racial microaggressions stress (GRMS) and gendered racial microaggressions frequency (GRMF), and Black women's social anxiety and general anxiety symptoms.	1. How do GRMS and GRMF impact emerging adult Black women's general anxiety and social anxiety symptoms 2. How do GRMS and GRMF have an indirect effect on general anxiety and social anxiety symptoms through distress intolerance and stress?	1. Both increased GRMS and GRMF will be associated with increased general anxiety and social anxiety. 2. GRMF and GRMS would have a positive indirect effect on general anxiety and social anxiety through distress intolerance for emerging adult Black women		Correlation		Age	Questionnaire	Sociodemographic factors	Individual level	Generalised Anxiety disorder symptoms	Depression, Anxiety and Stress Scale-21 (DASS-21)				Correlation coefficent = -0.02					GRMS was associated with greater social and general anxiety through the mechanisms of distress intolerance and stress. GRMF was associated with reduced social anxiety and was not associated with general anxiety.		The study is cross‐sectional, findings do not showcase how the association between these variables could change or intensify over time. Another limitation comes from the specific age range we chose to include in the sample. We chose the age range of 18–25 years old to focus on the experiences of young Black women. However, because of this, our findings cannot be generalized to the experiences of …	Future longitudinal studies would be helpful in displaying the long term effects of gendered racial microaggressions. Future research could explore how Black women experience gendered racism based on racist and sexist perceptions of womanhood and rooted in stereotypes and controlling images by examining: how do these perceptions change when Black women are also transgender, disabled, queer, and/o…
31	Burke LA, Chijioke S, Le TP. Gendered racial microaggressions and emerging adult Black women's social and general anxiety: Distress intolerance and stress as mediators. Journal of Clinical Psychology. 2023;79(4):1051-69.	Burke, L. A.; Chijioke, S.; Le, T. P.	Gendered racial microaggressions and emerging adult Black women's social and general anxiety: Distress intolerance and stress as mediators	2023	NR		USA	HIC	163	19.9	18-25		100	Black women	The majority of participants identified as heterosexual (76.5%), marked student as their employment status (74.1%) and identified as having completed some college (54.3). 35.% had a household income of $100,000 or more, 74% were students, 46% were African american, 16% Nigerian, 13% biracial	NR	Identify as a Black woman, between the ages of 18 and 25 years, and living in the United States.	NR	Cross-sectional study	Social media sites, email listings, and social/educational organizations that served the Black community	To examine the associations between gendered racial microaggressions stress (GRMS) and gendered racial microaggressions frequency (GRMF), and Black women's social anxiety and general anxiety symptoms.	1. How do GRMS and GRMF impact emerging adult Black women's general anxiety and social anxiety symptoms 2. How do GRMS and GRMF have an indirect effect on general anxiety and social anxiety symptoms through distress intolerance and stress?	1. Both increased GRMS and GRMF will be associated with increased general anxiety and social anxiety. 2. GRMF and GRMS would have a positive indirect effect on general anxiety and social anxiety through distress intolerance for emerging adult Black women		Correlation		Income	Questionnaire	Sociodemographic factors	Individual level	Generalised Anxiety disorder symptoms	Depression, Anxiety and Stress Scale-21 (DASS-21)				Correlation coefficent = -0.12					GRMS was associated with greater social and general anxiety through the mechanisms of distress intolerance and stress. GRMF was associated with reduced social anxiety and was not associated with general anxiety.		The study is cross‐sectional, findings do not showcase how the association between these variables could change or intensify over time. Another limitation comes from the specific age range we chose to include in the sample. We chose the age range of 18–25 years old to focus on the experiences of young Black women. However, because of this, our findings cannot be generalized to the experiences of …	Future longitudinal studies would be helpful in displaying the long term effects of gendered racial microaggressions. Future research could explore how Black women experience gendered racism based on racist and sexist perceptions of womanhood and rooted in stereotypes and controlling images by examining: how do these perceptions change when Black women are also transgender, disabled, queer, and/o…
31	Burke LA, Chijioke S, Le TP. Gendered racial microaggressions and emerging adult Black women's social and general anxiety: Distress intolerance and stress as mediators. Journal of Clinical Psychology. 2023;79(4):1051-69.	Burke, L. A.; Chijioke, S.; Le, T. P.	Gendered racial microaggressions and emerging adult Black women's social and general anxiety: Distress intolerance and stress as mediators	2023	NR		USA	HIC	163	19.9	18-25		100	Black women	The majority of participants identified as heterosexual (76.5%), marked student as their employment status (74.1%) and identified as having completed some college (54.3). 35.% had a household income of $100,000 or more, 74% were students, 46% were African american, 16% Nigerian, 13% biracial	NR	Identify as a Black woman, between the ages of 18 and 25 years, and living in the United States.	NR	Cross-sectional study	Social media sites, email listings, and social/educational organizations that served the Black community	To examine the associations between gendered racial microaggressions stress (GRMS) and gendered racial microaggressions frequency (GRMF), and Black women's social anxiety and general anxiety symptoms.	1. How do GRMS and GRMF impact emerging adult Black women's general anxiety and social anxiety symptoms 2. How do GRMS and GRMF have an indirect effect on general anxiety and social anxiety symptoms through distress intolerance and stress?	1. Both increased GRMS and GRMF will be associated with increased general anxiety and social anxiety. 2. GRMF and GRMS would have a positive indirect effect on general anxiety and social anxiety through distress intolerance for emerging adult Black women		Regression		Gendered racial microaggressions frequency (GRMF)	Gendered Racial Microaggression Scale	Experience of discrimination, stigma and prejudice	Wider environment and society level	Social anxiety symptoms	Social Interaction Anxiety Scale (SIAS)				Standardised regression coefficient = -0.44, p=0.002			GRMF and GRMS explained a significant amount of variance in social anxiety (R2 = 0.11), F(2, 161) = 11.45, p < 0.001. GRMF was negatively associated with increased social anxiety (B = −0.44, p < 0.01), whereas GRMS was positively associated with increased social anxiety (B = 0.63, p < 0.001).		GRMS was associated with greater social and general anxiety through the mechanisms of distress intolerance and stress. GRMF was associated with reduced social anxiety and was not associated with general anxiety.		The study is cross‐sectional, findings do not showcase how the association between these variables could change or intensify over time. Another limitation comes from the specific age range we chose to include in the sample. We chose the age range of 18–25 years old to focus on the experiences of young Black women. However, because of this, our findings cannot be generalized to the experiences of …	Future longitudinal studies would be helpful in displaying the long term effects of gendered racial microaggressions. Future research could explore how Black women experience gendered racism based on racist and sexist perceptions of womanhood and rooted in stereotypes and controlling images by examining: how do these perceptions change when Black women are also transgender, disabled, queer, and/o…
31	Burke LA, Chijioke S, Le TP. Gendered racial microaggressions and emerging adult Black women's social and general anxiety: Distress intolerance and stress as mediators. Journal of Clinical Psychology. 2023;79(4):1051-69.	Burke, L. A.; Chijioke, S.; Le, T. P.	Gendered racial microaggressions and emerging adult Black women's social and general anxiety: Distress intolerance and stress as mediators	2023	NR		USA	HIC	163	19.9	18-25		100	Black women	The majority of participants identified as heterosexual (76.5%), marked student as their employment status (74.1%) and identified as having completed some college (54.3). 35.% had a household income of $100,000 or more, 74% were students, 46% were African american, 16% Nigerian, 13% biracial	NR	Identify as a Black woman, between the ages of 18 and 25 years, and living in the United States.	NR	Cross-sectional study	Social media sites, email listings, and social/educational organizations that served the Black community	To examine the associations between gendered racial microaggressions stress (GRMS) and gendered racial microaggressions frequency (GRMF), and Black women's social anxiety and general anxiety symptoms.	1. How do GRMS and GRMF impact emerging adult Black women's general anxiety and social anxiety symptoms 2. How do GRMS and GRMF have an indirect effect on general anxiety and social anxiety symptoms through distress intolerance and stress?	1. Both increased GRMS and GRMF will be associated with increased general anxiety and social anxiety. 2. GRMF and GRMS would have a positive indirect effect on general anxiety and social anxiety through distress intolerance for emerging adult Black women		Regression		Gendered racial microaggressions stress (GRMS)	Gendered Racial Microaggression Scale	Experience of discrimination, stigma and prejudice	Wider environment and society level	Social anxiety symptoms	Social Interaction Anxiety Scale (SIAS)				Standardised regression coefficient = 0.63, p<0.001			GRMF and GRMS explained a significant amount of variance in social anxiety (R2 = 0.11), F(2, 161) = 11.45, p < 0.001. GRMF was negatively associated with increased social anxiety (B = −0.44, p < 0.01), whereas GRMS was positively associated with increased social anxiety (B = 0.63, p < 0.001).		GRMS was associated with greater social and general anxiety through the mechanisms of distress intolerance and stress. GRMF was associated with reduced social anxiety and was not associated with general anxiety.		The study is cross‐sectional, findings do not showcase how the association between these variables could change or intensify over time. Another limitation comes from the specific age range we chose to include in the sample. We chose the age range of 18–25 years old to focus on the experiences of young Black women. However, because of this, our findings cannot be generalized to the experiences of …	Future longitudinal studies would be helpful in displaying the long term effects of gendered racial microaggressions. Future research could explore how Black women experience gendered racism based on racist and sexist perceptions of womanhood and rooted in stereotypes and controlling images by examining: how do these perceptions change when Black women are also transgender, disabled, queer, and/o…
31	Burke LA, Chijioke S, Le TP. Gendered racial microaggressions and emerging adult Black women's social and general anxiety: Distress intolerance and stress as mediators. Journal of Clinical Psychology. 2023;79(4):1051-69.	Burke, L. A.; Chijioke, S.; Le, T. P.	Gendered racial microaggressions and emerging adult Black women's social and general anxiety: Distress intolerance and stress as mediators	2023	NR		USA	HIC	163	19.9	18-25		100	Black women	The majority of participants identified as heterosexual (76.5%), marked student as their employment status (74.1%) and identified as having completed some college (54.3). 35.% had a household income of $100,000 or more, 74% were students, 46% were African american, 16% Nigerian, 13% biracial	NR	Identify as a Black woman, between the ages of 18 and 25 years, and living in the United States.	NR	Cross-sectional study	Social media sites, email listings, and social/educational organizations that served the Black community	To examine the associations between gendered racial microaggressions stress (GRMS) and gendered racial microaggressions frequency (GRMF), and Black women's social anxiety and general anxiety symptoms.	1. How do GRMS and GRMF impact emerging adult Black women's general anxiety and social anxiety symptoms 2. How do GRMS and GRMF have an indirect effect on general anxiety and social anxiety symptoms through distress intolerance and stress?	1. Both increased GRMS and GRMF will be associated with increased general anxiety and social anxiety. 2. GRMF and GRMS would have a positive indirect effect on general anxiety and social anxiety through distress intolerance for emerging adult Black women		Regression		Gendered racial microaggressions frequency (GRMF)	Gendered Racial Microaggression Scale	Experience of discrimination, stigma and prejudice	Wider environment and society level	Generalised Anxiety disorder symptoms	Depression, Anxiety and Stress Scale-21 (DASS-21)				Standardised regression coefficient = 0.43, p=0.567			GRMF and GRMS also explained a significant amount of variance in general anxiety (R2 = 0.23), F(2, 161) = 25.91, p<0.001. GRMF was not associated with general anxiety (B=0.07, p=0.57), whereas GRMS was positively associated with increased general anxiety (B = 0.43, p < 0.01).		GRMS was associated with greater social and general anxiety through the mechanisms of distress intolerance and stress. GRMF was associated with reduced social anxiety and was not associated with general anxiety.		The study is cross‐sectional, findings do not showcase how the association between these variables could change or intensify over time. Another limitation comes from the specific age range we chose to include in the sample. We chose the age range of 18–25 years old to focus on the experiences of young Black women. However, because of this, our findings cannot be generalized to the experiences of …	Future longitudinal studies would be helpful in displaying the long term effects of gendered racial microaggressions. Future research could explore how Black women experience gendered racism based on racist and sexist perceptions of womanhood and rooted in stereotypes and controlling images by examining: how do these perceptions change when Black women are also transgender, disabled, queer, and/o…
31	Burke LA, Chijioke S, Le TP. Gendered racial microaggressions and emerging adult Black women's social and general anxiety: Distress intolerance and stress as mediators. Journal of Clinical Psychology. 2023;79(4):1051-69.	Burke, L. A.; Chijioke, S.; Le, T. P.	Gendered racial microaggressions and emerging adult Black women's social and general anxiety: Distress intolerance and stress as mediators	2023	NR		USA	HIC	163	19.9	18-25		100	Black women	The majority of participants identified as heterosexual (76.5%), marked student as their employment status (74.1%) and identified as having completed some college (54.3). 35.% had a household income of $100,000 or more, 74% were students, 46% were African american, 16% Nigerian, 13% biracial	NR	Identify as a Black woman, between the ages of 18 and 25 years, and living in the United States.	NR	Cross-sectional study	Social media sites, email listings, and social/educational organizations that served the Black community	To examine the associations between gendered racial microaggressions stress (GRMS) and gendered racial microaggressions frequency (GRMF), and Black women's social anxiety and general anxiety symptoms.	1. How do GRMS and GRMF impact emerging adult Black women's general anxiety and social anxiety symptoms 2. How do GRMS and GRMF have an indirect effect on general anxiety and social anxiety symptoms through distress intolerance and stress?	1. Both increased GRMS and GRMF will be associated with increased general anxiety and social anxiety. 2. GRMF and GRMS would have a positive indirect effect on general anxiety and social anxiety through distress intolerance for emerging adult Black women		Regression		Gendered racial microaggressions stress (GRMS)	Gendered Racial Microaggression Scale	Experience of discrimination, stigma and prejudice	Wider environment and society level	Generalised Anxiety disorder symptoms	Depression, Anxiety and Stress Scale-21 (DASS-21)				Standardised regression coefficient = 0.43, p<0.01			GRMF and GRMS also explained a significant amount of variance in general anxiety (R2 = 0.23), F(2, 161) = 25.91, p<0.001. GRMF was not associated with general anxiety (B=0.07, p=0.57), whereas GRMS was positively associated with increased general anxiety (B = 0.43, p < 0.01).		GRMS was associated with greater social and general anxiety through the mechanisms of distress intolerance and stress. GRMF was associated with reduced social anxiety and was not associated with general anxiety.		The study is cross‐sectional, findings do not showcase how the association between these variables could change or intensify over time. Another limitation comes from the specific age range we chose to include in the sample. We chose the age range of 18–25 years old to focus on the experiences of young Black women. However, because of this, our findings cannot be generalized to the experiences of …	Future longitudinal studies would be helpful in displaying the long term effects of gendered racial microaggressions. Future research could explore how Black women experience gendered racism based on racist and sexist perceptions of womanhood and rooted in stereotypes and controlling images by examining: how do these perceptions change when Black women are also transgender, disabled, queer, and/o…
31	Burke LA, Chijioke S, Le TP. Gendered racial microaggressions and emerging adult Black women's social and general anxiety: Distress intolerance and stress as mediators. Journal of Clinical Psychology. 2023;79(4):1051-69.	Burke, L. A.; Chijioke, S.; Le, T. P.	Gendered racial microaggressions and emerging adult Black women's social and general anxiety: Distress intolerance and stress as mediators	2023	NR		USA	HIC	163	19.9	18-25		100	Black women	The majority of participants identified as heterosexual (76.5%), marked student as their employment status (74.1%) and identified as having completed some college (54.3). 35.% had a household income of $100,000 or more, 74% were students, 46% were African american, 16% Nigerian, 13% biracial	NR	Identify as a Black woman, between the ages of 18 and 25 years, and living in the United States.	NR	Cross-sectional study	Social media sites, email listings, and social/educational organizations that served the Black community	To examine the associations between gendered racial microaggressions stress (GRMS) and gendered racial microaggressions frequency (GRMF), and Black women's social anxiety and general anxiety symptoms.	1. How do GRMS and GRMF impact emerging adult Black women's general anxiety and social anxiety symptoms 2. How do GRMS and GRMF have an indirect effect on general anxiety and social anxiety symptoms through distress intolerance and stress?	1. Both increased GRMS and GRMF will be associated with increased general anxiety and social anxiety. 2. GRMF and GRMS would have a positive indirect effect on general anxiety and social anxiety through distress intolerance for emerging adult Black women		Mediation analyses	1. Indirect effect of GRMF on social anxiety through distress intolerance and stress	Gendered racial microaggressions frequency (GRMF)	Gendered Racial Microaggression Scale	Experience of discrimination, stigma and prejudice	Wider environment and society level	Social anxiety symptoms	Social Interaction Anxiety Scale (SIAS)				Unstandardized beta coefficient = 0.06. (95% CI: [−0.03, 0.14])			This suggests that these two variables did not significantly mediate the association between GRMF and social anxiety.		GRMS was associated with greater social and general anxiety through the mechanisms of distress intolerance and stress. GRMF was associated with reduced social anxiety and was not associated with general anxiety.		The study is cross‐sectional, findings do not showcase how the association between these variables could change or intensify over time. Another limitation comes from the specific age range we chose to include in the sample. We chose the age range of 18–25 years old to focus on the experiences of young Black women. However, because of this, our findings cannot be generalized to the experiences of …	Future longitudinal studies would be helpful in displaying the long term effects of gendered racial microaggressions. Future research could explore how Black women experience gendered racism based on racist and sexist perceptions of womanhood and rooted in stereotypes and controlling images by examining: how do these perceptions change when Black women are also transgender, disabled, queer, and/o…
31	Burke LA, Chijioke S, Le TP. Gendered racial microaggressions and emerging adult Black women's social and general anxiety: Distress intolerance and stress as mediators. Journal of Clinical Psychology. 2023;79(4):1051-69.	Burke, L. A.; Chijioke, S.; Le, T. P.	Gendered racial microaggressions and emerging adult Black women's social and general anxiety: Distress intolerance and stress as mediators	2023	NR		USA	HIC	163	19.9	18-25		100	Black women	The majority of participants identified as heterosexual (76.5%), marked student as their employment status (74.1%) and identified as having completed some college (54.3). 35.% had a household income of $100,000 or more, 74% were students, 46% were African american, 16% Nigerian, 13% biracial	NR	Identify as a Black woman, between the ages of 18 and 25 years, and living in the United States.	NR	Cross-sectional study	Social media sites, email listings, and social/educational organizations that served the Black community	To examine the associations between gendered racial microaggressions stress (GRMS) and gendered racial microaggressions frequency (GRMF), and Black women's social anxiety and general anxiety symptoms.	1. How do GRMS and GRMF impact emerging adult Black women's general anxiety and social anxiety symptoms 2. How do GRMS and GRMF have an indirect effect on general anxiety and social anxiety symptoms through distress intolerance and stress?	1. Both increased GRMS and GRMF will be associated with increased general anxiety and social anxiety. 2. GRMF and GRMS would have a positive indirect effect on general anxiety and social anxiety through distress intolerance for emerging adult Black women		Mediation analyses	2. Indirect effect of GRMS on social anxiety through stress	Gendered racial microaggressions stress (GRMS)	Gendered Racial Microaggression Scale	Experience of discrimination, stigma and prejudice	Wider environment and society level	Social anxiety symptoms	Social Interaction Anxiety Scale (SIAS)				Unstandardized beta coefficient = 0.03, SE = 0.01, 95% CI: [0.01, 0.06]			The indirect effect of GRMS on social anxiety through distress intolerance was positive and significant		GRMS was associated with greater social and general anxiety through the mechanisms of distress intolerance and stress. GRMF was associated with reduced social anxiety and was not associated with general anxiety.		The study is cross‐sectional, findings do not showcase how the association between these variables could change or intensify over time. Another limitation comes from the specific age range we chose to include in the sample. We chose the age range of 18–25 years old to focus on the experiences of young Black women. However, because of this, our findings cannot be generalized to the experiences of …	Future longitudinal studies would be helpful in displaying the long term effects of gendered racial microaggressions. Future research could explore how Black women experience gendered racism based on racist and sexist perceptions of womanhood and rooted in stereotypes and controlling images by examining: how do these perceptions change when Black women are also transgender, disabled, queer, and/o…
31	Burke LA, Chijioke S, Le TP. Gendered racial microaggressions and emerging adult Black women's social and general anxiety: Distress intolerance and stress as mediators. Journal of Clinical Psychology. 2023;79(4):1051-69.	Burke, L. A.; Chijioke, S.; Le, T. P.	Gendered racial microaggressions and emerging adult Black women's social and general anxiety: Distress intolerance and stress as mediators	2023	NR		USA	HIC	163	19.9	18-25		100	Black women	The majority of participants identified as heterosexual (76.5%), marked student as their employment status (74.1%) and identified as having completed some college (54.3). 35.% had a household income of $100,000 or more, 74% were students, 46% were African american, 16% Nigerian, 13% biracial	NR	Identify as a Black woman, between the ages of 18 and 25 years, and living in the United States.	NR	Cross-sectional study	Social media sites, email listings, and social/educational organizations that served the Black community	To examine the associations between gendered racial microaggressions stress (GRMS) and gendered racial microaggressions frequency (GRMF), and Black women's social anxiety and general anxiety symptoms.	1. How do GRMS and GRMF impact emerging adult Black women's general anxiety and social anxiety symptoms 2. How do GRMS and GRMF have an indirect effect on general anxiety and social anxiety symptoms through distress intolerance and stress?	1. Both increased GRMS and GRMF will be associated with increased general anxiety and social anxiety. 2. GRMF and GRMS would have a positive indirect effect on general anxiety and social anxiety through distress intolerance for emerging adult Black women		Mediation analyses	2. Indirect effect of GRMS on social anxiety through distress intolerance	Gendered racial microaggressions stress (GRMS)	Gendered Racial Microaggression Scale	Experience of discrimination, stigma and prejudice	Wider environment and society level	Social anxiety symptoms	Social Interaction Anxiety Scale (SIAS)				Unstandardized beta coefficient = 0.06, SE = 0.02, 95% CI: [0.03, 0.11]			The indirect effect of GRMS on social anxiety through stress was positive and significant		GRMS was associated with greater social and general anxiety through the mechanisms of distress intolerance and stress. GRMF was associated with reduced social anxiety and was not associated with general anxiety.		The study is cross‐sectional, findings do not showcase how the association between these variables could change or intensify over time. Another limitation comes from the specific age range we chose to include in the sample. We chose the age range of 18–25 years old to focus on the experiences of young Black women. However, because of this, our findings cannot be generalized to the experiences of …	Future longitudinal studies would be helpful in displaying the long term effects of gendered racial microaggressions. Future research could explore how Black women experience gendered racism based on racist and sexist perceptions of womanhood and rooted in stereotypes and controlling images by examining: how do these perceptions change when Black women are also transgender, disabled, queer, and/o…
31	Burke LA, Chijioke S, Le TP. Gendered racial microaggressions and emerging adult Black women's social and general anxiety: Distress intolerance and stress as mediators. Journal of Clinical Psychology. 2023;79(4):1051-69.	Burke, L. A.; Chijioke, S.; Le, T. P.	Gendered racial microaggressions and emerging adult Black women's social and general anxiety: Distress intolerance and stress as mediators	2023	NR		USA	HIC	163	19.9	18-25		100	Black women	The majority of participants identified as heterosexual (76.5%), marked student as their employment status (74.1%) and identified as having completed some college (54.3). 35.% had a household income of $100,000 or more, 74% were students, 46% were African american, 16% Nigerian, 13% biracial	NR	Identify as a Black woman, between the ages of 18 and 25 years, and living in the United States.	NR	Cross-sectional study	Social media sites, email listings, and social/educational organizations that served the Black community	To examine the associations between gendered racial microaggressions stress (GRMS) and gendered racial microaggressions frequency (GRMF), and Black women's social anxiety and general anxiety symptoms.	1. How do GRMS and GRMF impact emerging adult Black women's general anxiety and social anxiety symptoms 2. How do GRMS and GRMF have an indirect effect on general anxiety and social anxiety symptoms through distress intolerance and stress?	1. Both increased GRMS and GRMF will be associated with increased general anxiety and social anxiety. 2. GRMF and GRMS would have a positive indirect effect on general anxiety and social anxiety through distress intolerance for emerging adult Black women		Mediation analyses	2. Direct effect of GRMS on social anxiety with indirect effects	Gendered racial microaggressions stress (GRMS)	Gendered Racial Microaggression Scale	Experience of discrimination, stigma and prejudice	Wider environment and society level	Social anxiety symptoms	Social Interaction Anxiety Scale (SIAS)				Unstandardized beta coefficient = 0.05, SE=0.04, p=0.22			The direct effect of GRMS on social anxiety was no longer significant when introducing these indirect effects (B=0.05, SE=0.04, p=0.22), suggesting full mediation. Thus, greater stress from gendered racial microaggressions was associated with increased distress intolerance and increased stress, which in turn were associated with greater social anxiety. This model accounted for 14% of the variance…		GRMS was associated with greater social and general anxiety through the mechanisms of distress intolerance and stress. GRMF was associated with reduced social anxiety and was not associated with general anxiety.		The study is cross‐sectional, findings do not showcase how the association between these variables could change or intensify over time. Another limitation comes from the specific age range we chose to include in the sample. We chose the age range of 18–25 years old to focus on the experiences of young Black women. However, because of this, our findings cannot be generalized to the experiences of …	Future longitudinal studies would be helpful in displaying the long term effects of gendered racial microaggressions. Future research could explore how Black women experience gendered racism based on racist and sexist perceptions of womanhood and rooted in stereotypes and controlling images by examining: how do these perceptions change when Black women are also transgender, disabled, queer, and/o…
31	Burke LA, Chijioke S, Le TP. Gendered racial microaggressions and emerging adult Black women's social and general anxiety: Distress intolerance and stress as mediators. Journal of Clinical Psychology. 2023;79(4):1051-69.	Burke, L. A.; Chijioke, S.; Le, T. P.	Gendered racial microaggressions and emerging adult Black women's social and general anxiety: Distress intolerance and stress as mediators	2023	NR		USA	HIC	163	19.9	18-25		100	Black women	The majority of participants identified as heterosexual (76.5%), marked student as their employment status (74.1%) and identified as having completed some college (54.3). 35.% had a household income of $100,000 or more, 74% were students, 46% were African american, 16% Nigerian, 13% biracial	NR	Identify as a Black woman, between the ages of 18 and 25 years, and living in the United States.	NR	Cross-sectional study	Social media sites, email listings, and social/educational organizations that served the Black community	To examine the associations between gendered racial microaggressions stress (GRMS) and gendered racial microaggressions frequency (GRMF), and Black women's social anxiety and general anxiety symptoms.	1. How do GRMS and GRMF impact emerging adult Black women's general anxiety and social anxiety symptoms 2. How do GRMS and GRMF have an indirect effect on general anxiety and social anxiety symptoms through distress intolerance and stress?	1. Both increased GRMS and GRMF will be associated with increased general anxiety and social anxiety. 2. GRMF and GRMS would have a positive indirect effect on general anxiety and social anxiety through distress intolerance for emerging adult Black women		Mediation analyses	2. The indirect effect of GRMS on general anxiety through distress intolerance	Gendered racial microaggressions stress (GRMS)	Gendered Racial Microaggression Scale	Experience of discrimination, stigma and prejudice	Wider environment and society level	Generalised Anxiety disorder symptoms	Depression, Anxiety and Stress Scale-21 (DASS-21)				Unstandardized beta coefficient = 0.01, SE = 0.01, 95% CI: [0.001, 0.01]			The indirect effect of GRMS on general anxiety through distress intolerance was positive and significant		GRMS was associated with greater social and general anxiety through the mechanisms of distress intolerance and stress. GRMF was associated with reduced social anxiety and was not associated with general anxiety.		The study is cross‐sectional, findings do not showcase how the association between these variables could change or intensify over time. Another limitation comes from the specific age range we chose to include in the sample. We chose the age range of 18–25 years old to focus on the experiences of young Black women. However, because of this, our findings cannot be generalized to the experiences of …	Future longitudinal studies would be helpful in displaying the long term effects of gendered racial microaggressions. Future research could explore how Black women experience gendered racism based on racist and sexist perceptions of womanhood and rooted in stereotypes and controlling images by examining: how do these perceptions change when Black women are also transgender, disabled, queer, and/o…
31	Burke LA, Chijioke S, Le TP. Gendered racial microaggressions and emerging adult Black women's social and general anxiety: Distress intolerance and stress as mediators. Journal of Clinical Psychology. 2023;79(4):1051-69.	Burke, L. A.; Chijioke, S.; Le, T. P.	Gendered racial microaggressions and emerging adult Black women's social and general anxiety: Distress intolerance and stress as mediators	2023	NR		USA	HIC	163	19.9	18-25		100	Black women	The majority of participants identified as heterosexual (76.5%), marked student as their employment status (74.1%) and identified as having completed some college (54.3). 35.% had a household income of $100,000 or more, 74% were students, 46% were African american, 16% Nigerian, 13% biracial	NR	Identify as a Black woman, between the ages of 18 and 25 years, and living in the United States.	NR	Cross-sectional study	Social media sites, email listings, and social/educational organizations that served the Black community	To examine the associations between gendered racial microaggressions stress (GRMS) and gendered racial microaggressions frequency (GRMF), and Black women's social anxiety and general anxiety symptoms.	1. How do GRMS and GRMF impact emerging adult Black women's general anxiety and social anxiety symptoms 2. How do GRMS and GRMF have an indirect effect on general anxiety and social anxiety symptoms through distress intolerance and stress?	1. Both increased GRMS and GRMF will be associated with increased general anxiety and social anxiety. 2. GRMF and GRMS would have a positive indirect effect on general anxiety and social anxiety through distress intolerance for emerging adult Black women		Mediation analyses	3. The indirect effect of GRMS on general anxiety through stress	Gendered racial microaggressions stress (GRMS)	Gendered Racial Microaggression Scale	Experience of discrimination, stigma and prejudice	Wider environment and society level	Generalised Anxiety disorder symptoms	Depression, Anxiety and Stress Scale-21 (DASS-21)				Unstandardized beta coefficient = 0.02, SE = 0.01, 95% CI: [0.01, 0.04]			The indirect effect of GRMS on general anxiety through stress was positive and significant		GRMS was associated with greater social and general anxiety through the mechanisms of distress intolerance and stress. GRMF was associated with reduced social anxiety and was not associated with general anxiety.		The study is cross‐sectional, findings do not showcase how the association between these variables could change or intensify over time. Another limitation comes from the specific age range we chose to include in the sample. We chose the age range of 18–25 years old to focus on the experiences of young Black women. However, because of this, our findings cannot be generalized to the experiences of …	Future longitudinal studies would be helpful in displaying the long term effects of gendered racial microaggressions. Future research could explore how Black women experience gendered racism based on racist and sexist perceptions of womanhood and rooted in stereotypes and controlling images by examining: how do these perceptions change when Black women are also transgender, disabled, queer, and/o…
31	Burke LA, Chijioke S, Le TP. Gendered racial microaggressions and emerging adult Black women's social and general anxiety: Distress intolerance and stress as mediators. Journal of Clinical Psychology. 2023;79(4):1051-69.	Burke, L. A.; Chijioke, S.; Le, T. P.	Gendered racial microaggressions and emerging adult Black women's social and general anxiety: Distress intolerance and stress as mediators	2023	NR		USA	HIC	163	19.9	18-25		100	Black women	The majority of participants identified as heterosexual (76.5%), marked student as their employment status (74.1%) and identified as having completed some college (54.3). 35.% had a household income of $100,000 or more, 74% were students, 46% were African american, 16% Nigerian, 13% biracial	NR	Identify as a Black woman, between the ages of 18 and 25 years, and living in the United States.	NR	Cross-sectional study	Social media sites, email listings, and social/educational organizations that served the Black community	To examine the associations between gendered racial microaggressions stress (GRMS) and gendered racial microaggressions frequency (GRMF), and Black women's social anxiety and general anxiety symptoms.	1. How do GRMS and GRMF impact emerging adult Black women's general anxiety and social anxiety symptoms 2. How do GRMS and GRMF have an indirect effect on general anxiety and social anxiety symptoms through distress intolerance and stress?	1. Both increased GRMS and GRMF will be associated with increased general anxiety and social anxiety. 2. GRMF and GRMS would have a positive indirect effect on general anxiety and social anxiety through distress intolerance for emerging adult Black women		Mediation analyses	3. The direct effect of GRMS on general anxiety	Gendered racial microaggressions stress (GRMS)	Gendered Racial Microaggression Scale	Experience of discrimination, stigma and prejudice	Wider environment and society level	Generalised Anxiety disorder symptoms	Depression, Anxiety and Stress Scale-21 (DASS-21)				Unstandardized beta coefficient = 0.09, SE = 0.01, p < 0.001)			The direct effect of GRMS on general anxiety was still significant when introducing these indirect effects, suggesting partial mediation. Thus, greater stress from gendered racial microaggressions was associated with increased distress intolerance and increased stress, which in turn were associated with greater general anxiety. This model accounted for 9% of the variance in general anxiety.		GRMS was associated with greater social and general anxiety through the mechanisms of distress intolerance and stress. GRMF was associated with reduced social anxiety and was not associated with general anxiety.		The study is cross‐sectional, findings do not showcase how the association between these variables could change or intensify over time. Another limitation comes from the specific age range we chose to include in the sample. We chose the age range of 18–25 years old to focus on the experiences of young Black women. However, because of this, our findings cannot be generalized to the experiences of …	Future longitudinal studies would be helpful in displaying the long term effects of gendered racial microaggressions. Future research could explore how Black women experience gendered racism based on racist and sexist perceptions of womanhood and rooted in stereotypes and controlling images by examining: how do these perceptions change when Black women are also transgender, disabled, queer, and/o…
33	Cano MA, Schwartz SJ, MacKinnon DP, Keum BTH, Prado G, Marsiglia FF, et al. Exposure to ethnic discrimination in social media and symptoms of anxiety and depression among Hispanic emerging adults: Examining the moderating role of gender. Journal of Clinical Psychology. 2021;77(3):571-86.	Cano, M. A.; Schwartz, S. J.; MacKinnon, D. P.; Keum, B. T. H.; Prado, G.; Marsiglia, F. F.; Salas-Wright, C. P.; Cobb, C. L.; Garcini, L. M.; De La Rosa, M.; Sanchez, M.; Rahman, A.; Acosta, L. M.; Roncancio, A. M.; de Dios, M. A.	Exposure to ethnic discrimination in social media and symptoms of anxiety and depression among Hispanic emerging adults: Examining the moderating role of gender	2021	August 2018-February 2019	Project on Health among Emerging Adult Latinos (Project HEAL)	USA	HIC	200	21.3	NR	Gender	51	Hispanic	The following Hispanic heritage groups were represented in the sample: Mexican (n = 88, 44.0%), Cuban (n = 33, 16.5%), Colombian (n = 24, 12.0%), other South American (n = 21, 12.5%), Central American (n = 20, 10.0%), and Puerto Rican (n = 9, 4.5%). Immigrant at birth (30%), mexican (44%), single (71%), college student (69.5%), employed (78.5%).	NR	Ages 18 to 25, self-identify as Hispanic or Latina/o, able to read English, and currently living in Maricopa County, Arizona or Miami-Dade County, Florida. Exclusion criteria were currently being pregnant or breastfeeding		Cross-sectional study	Community	1. To examine associations of exposure to ethnic discrimination in social media with symptoms of depression and generalized anxiety. 2. To examine the extent to which gender moderates these respective associations.		1. Higher social media discrimination will be associated with higher symptoms of depression and generalized anxiety. 2. Gender will moderate respective associations between social media discrimination and symptoms of depression and generalized anxiety, whereby social media discrimination will have a stronger association among men than women.		Moderation analysIS		Social media discrimination x gender	Questionnaire	Experience of discrimination, stigma and prejudice	Wider environment and society level	Generalised Anxiety disorder symptoms	Generalized Anxiety Disorder scale (GAD-7)	Age, study site, partner status, nativity, hispanic heritage, student status, employment status, financial strain, self esteem	Standardized regression coefficient = −.33, p = .01	Standardized regression coefficient = .28, p ≤ .001	Standardized regression coefficient = −.05, p = .58			Gender had a statistically significant interaction with social media discrimination in relation to symptoms of generalized anxiety (β = −.33, p = .01). Conditional effects indicate that increasing levels of social media discrimination, across participants, were associated with higher symptoms of generalized anxiety among men (β = .28, p ≤ .001), but not women (β = −.05, p = .58).	The racist/discriminatory content in social media (e.g., memes, videos) may have depicted men more often than women which may lead to greater internalizing among men. This explanation would be consistent with the Subordinate Male Target Hypothesis , which proposes that men who believe they are from a “dominant” social group would be more inclined to develop and/or post racist/discriminatory conte…	Key findings from this study were that higher exposure to social media discrimination was associated with higher symptoms of depression and generalized anxiety, even after controlling for self-esteem, a well-established predictor of both outcome variables. Second, gender moderated respective associations between social media discrimination and symptoms of depression and generalized anxiety. More …	Most studies of online ethnic discrimination and mental health have focused on adolescents. This study expands the emerging field of online ethnic discrimination by examining its association with mental health in a distinct developmental period, emerging adulthood.	1. The present study used self-report measures that are susceptible to participant misrepresentation and error. 2. Due to the cross-sectional design, the causal or directional order of the associations found cannot be confirmed. 3. Generalizability may be limited due to the non-probability sampling technique that was used. 4. The study did not use a validated measure of online ethnic discriminati…	Social media discrimination may be a sociocultural and developmental factor that compounds the risk of developing poor mental health in this population. Thus, more research on social media discrimination and other forms of online ethnic discrimination are needed during emerging adulthood because it can be a unique period in life for many
34	Carcedo RJ, Fernandez-Rouco N, Fernandez-Fuertes AA, Martinez-Alvarez JL. Association between Sexual Satisfaction and Depression and Anxiety in Adolescents and Young Adults. Int J Environ Res Public Health. 2020;17(3).	Carcedo, R. J.; Fernandez-Rouco, N.; Fernandez-Fuertes, A. A.; Martinez-alvarez, J. L.	Association between sexual satisfaction and depression and anxiety in adolescents and young adults	2020	NR		Spain	HIC	1682	17.97: 809 adolescents (42.89% were boys and 57.11% were girls) between 14 and 17 years old (M = 15.86; SD = 1.01) and 873 young adults (44.10% were men and 55.90% were women) between 18 and 29 years old (M = 19.92; SD = 2.31)	14-29	Gender	56.5	NR	887 (55.50%) were secondary school students and 710 (44.50%) were university students; 1075 (63.91%) participants were in a current serious exclusive romantic relationship of one month or more; the average duration of the relationship was 16.12 months (SD = 19.09).			873 young adults (mean age: 19.92, 18-29 years) 55.90% females	Cross-sectional study	Secondary school and university	To study differences in sexual satisfaction and mental health (anxiety and depression) based on romantic relationship status (having a partner vs. not having one) and gender	(1) Are there any differences in sexual satisfaction and mental health (anxiety and depression) with regard to relationship status (having a partner vs. not having one) and gender (men vs. women) for adolescents and young adults? (2) Do relationship status and gender moderate the link between sexual satisfaction and mental health (anxiety and depression) for adolescents and young adults?			Regression		Sexual satisfaction × Gender	Multidimensional Sexual Self-Concept Questionnaire (MSSCQ)	Romantic and sexual relationships	Interpersonal relationship level	Anxiety symptoms	Symptom Checklist-90		Regression coefficient = -0.01, 95% CI: -0.10, 0,07					No significant effects were observed for the interaction between gender and relationship status.		No differences were observed between adolescent boys and girls and young adults. This finding is supported by previous studies [30,31], although other research has suggested the opposite [56]. Nevertheless, these conclusions are surely influenced by social and cultural factors, while there are no comparative studies regarding these variables among cultures, differences were found in regard to sex…		1. Given the cross-sectional nature of the survey and our reliance on self-reporting, responses are subject to recall bias. To minimize this effect, the participants were asked to only consider the previous month when answering. Likewise, the cross-sectional methodology does not allow for causal conclusions to be made and thus, it is strongly recommended that longitudinal studies be developed in …	More information about participants’ past sexual life (i.e., sexual and romantic relationships) is relevant for a more in-depth comprehension of the results; thus, this issue must be addressed in future works. More longitudinal research is needed to investigate how trajectories of romantic and sexual development (taking into account different behaviors and different sexual identities) run paralle…
34	Carcedo RJ, Fernandez-Rouco N, Fernandez-Fuertes AA, Martinez-Alvarez JL. Association between Sexual Satisfaction and Depression and Anxiety in Adolescents and Young Adults. Int J Environ Res Public Health. 2020;17(3).	Carcedo, R. J.; Fernandez-Rouco, N.; Fernandez-Fuertes, A. A.; Martinez-alvarez, J. L.	Association between sexual satisfaction and depression and anxiety in adolescents and young adults	2020	NR		Spain	HIC	1682	17.97: 809 adolescents (42.89% were boys and 57.11% were girls) between 14 and 17 years old (M = 15.86; SD = 1.01) and 873 young adults (44.10% were men and 55.90% were women) between 18 and 29 years old (M = 19.92; SD = 2.31)	14-29	Gender	56.5	NR	888 (55.50%) were secondary school students and 710 (44.50%) were university students; 1075 (63.91%) participants were in a current serious exclusive romantic relationship of one month or more; the average duration of the relationship was 16.12 months (SD = 19.09).			873 young adults (mean age: 19.92, 18-29 years) 55.90% females	Cross-sectional study	Secondary school and university	To study differences in sexual satisfaction and mental health (anxiety and depression) based on romantic relationship status (having a partner vs. not having one) and gender	(1) Are there any differences in sexual satisfaction and mental health (anxiety and depression) with regard to relationship status (having a partner vs. not having one) and gender (men vs. women) for adolescents and young adults? (2) Do relationship status and gender moderate the link between sexual satisfaction and mental health (anxiety and depression) for adolescents and young adults?			MANOVA		Relationship status x Gender	Questionnaire	Romantic and sexual relationships	Interpersonal relationship level	Anxiety symptoms	Symptom Checklist-90		Not reported					No interaction between gender and relationship status with respect to anxiety. No significant effects were observed for the interaction between gender and relationship status		No differences were observed between adolescent boys and girls and young adults. This finding is supported by previous studies [30,31], although other research has suggested the opposite [56]. Nevertheless, these conclusions are surely influenced by social and cultural factors, while there are no comparative studies regarding these variables among cultures, differences were found in regard to sex…		1. Given the cross-sectional nature of the survey and our reliance on self-reporting, responses are subject to recall bias. To minimize this effect, the participants were asked to only consider the previous month when answering. Likewise, the cross-sectional methodology does not allow for causal conclusions to be made and thus, it is strongly recommended that longitudinal studies be developed in …	More information about participants’ past sexual life (i.e., sexual and romantic relationships) is relevant for a more in-depth comprehension of the results; thus, this issue must be addressed in future works. More longitudinal research is needed to investigate how trajectories of romantic and sexual development (taking into account different behaviors and different sexual identities) run paralle…
37	Chen JS, Huang YT, Lin CY, Yen CF, Griffiths MD, Pakpour AH. Relationships of sexual orientation microaggression with anxiety and depression among lesbian, gay, and bisexual Taiwanese youth: Self-identity disturbance mediates but gender does not moderate the relationships. International Journal of Environmental Research and Public Health. 2021;18(24):12981.	Chen, J. S.; Huang, Y. T.; Lin, C. Y.; Yen, C. F.; Griffiths, M. D.; Pakpour, A. H.	Relationships of sexual orientation microaggression with anxiety and depression among lesbian, gay, and bisexual Taiwanese youth: Self-identity disturbance mediates but gender does not moderate the relationships	2021	August 2018-July 2020		Taiwan	HIC	1000	24.63	NR		50	NR	The mean age at which the participants identified their sexual orientation was 14.48 years (SD = 3.86). Most of the participants were well educated (89.1% had a college or above educational level), and over half were homosexual (57.0%).	NR	Individuals who identified their sexual orientation as being homosexual or bisexual, aged between 20 and 30 years, and living in Taiwan		Cross-sectional study	Community	To examine the association between sexual orientation microaggression and anxiety and depression among young adult lesbian, gay, and bisexual (LGB) individuals in Taiwan, as well as to examine the mediating effect of self-identity disturbance and the moderating effect of gender.		1. Sexual orientation microaggression will be significantly associated with depression and anxiety among young adult LGB individuals 2. Self-identity disturbance would mediate the associations of sexual orientation microaggression with anxiety and depression among young adult LGB individuals. 3. Gender would moderate the associations of sexual orientation microaggression with anxiety and depressi…		Correlation		Age (years)	Questionnaire	Sociodemographic factors	Individual level	Anxiety symptoms	State-Trait Anxiety Inventory (STAI-S)	Age		Correlation coefficient = 0.02, p = 0.62	Correlation coefficient = 0.03, p = 0.57			The correlations between the studied variables were all significant, except for the confounder of age		The SEM results demonstrated that sexual orientation microaggression was directly associated with increased anxiety and depression, as well as being indirectly associated with increased anxiety and depression via the mediation of self-identity disturbance among young adult LGB individuals. Gender did not moderate the relationships between any of the variables.		1. The cross-sectional study design limited the inferences concerning the temporal relationships between sexual orientation microaggression, self-identity disturbance, anxiety, and depression 2. The sample comprised young adults (aged between 20 and 30 years) who were well-educated (nearly 90% of the participants had a college degree or above). Therefore, it is unclear whether the results of the …	Further prospective studies are needed to examine the temporal relationships between these variables
37	Chen JS, Huang YT, Lin CY, Yen CF, Griffiths MD, Pakpour AH. Relationships of sexual orientation microaggression with anxiety and depression among lesbian, gay, and bisexual Taiwanese youth: Self-identity disturbance mediates but gender does not moderate the relationships. International Journal of Environmental Research and Public Health. 2021;18(24):12981.	Chen, J. S.; Huang, Y. T.; Lin, C. Y.; Yen, C. F.; Griffiths, M. D.; Pakpour, A. H.	Relationships of sexual orientation microaggression with anxiety and depression among lesbian, gay, and bisexual Taiwanese youth: Self-identity disturbance mediates but gender does not moderate the relationships	2021	August 2018-July 2020		Taiwan	HIC	1000	24.63	NR		50	NR	The mean age at which the participants identified their sexual orientation was 14.48 years (SD = 3.86). Most of the participants were well educated (89.1% had a college or above educational level), and over half were homosexual (57.0%).	NR	Individuals who identified their sexual orientation as being homosexual or bisexual, aged between 20 and 30 years, and living in Taiwan		Cross-sectional study	Community	To examine the association between sexual orientation microaggression and anxiety and depression among young adult lesbian, gay, and bisexual (LGB) individuals in Taiwan, as well as to examine the mediating effect of self-identity disturbance and the moderating effect of gender.		1. Sexual orientation microaggression will be significantly associated with depression and anxiety among young adult LGB individuals 2. Self-identity disturbance would mediate the associations of sexual orientation microaggression with anxiety and depression among young adult LGB individuals. 3. Gender would moderate the associations of sexual orientation microaggression with anxiety and depressi…		Correlation		Age of identifying sexual orientation (years)	Questionnaire	Sexuality	Individual level	Anxiety symptoms	State-Trait Anxiety Inventory (STAI-S)	Age		Correlation coefficient = 0.01, p = 0.89	Correlation coefficient = 0.77, p = 0.09			The correlations between the studied variables were all significant, except for the confounder of age		The SEM results demonstrated that sexual orientation microaggression was directly associated with increased anxiety and depression, as well as being indirectly associated with increased anxiety and depression via the mediation of self-identity disturbance among young adult LGB individuals. Gender did not moderate the relationships between any of the variables.		1. The cross-sectional study design limited the inferences concerning the temporal relationships between sexual orientation microaggression, self-identity disturbance, anxiety, and depression 2. The sample comprised young adults (aged between 20 and 30 years) who were well-educated (nearly 90% of the participants had a college degree or above). Therefore, it is unclear whether the results of the …	Further prospective studies are needed to examine the temporal relationships between these variables
37	Chen JS, Huang YT, Lin CY, Yen CF, Griffiths MD, Pakpour AH. Relationships of sexual orientation microaggression with anxiety and depression among lesbian, gay, and bisexual Taiwanese youth: Self-identity disturbance mediates but gender does not moderate the relationships. International Journal of Environmental Research and Public Health. 2021;18(24):12981.	Chen, J. S.; Huang, Y. T.; Lin, C. Y.; Yen, C. F.; Griffiths, M. D.; Pakpour, A. H.	Relationships of sexual orientation microaggression with anxiety and depression among lesbian, gay, and bisexual Taiwanese youth: Self-identity disturbance mediates but gender does not moderate the relationships	2021	August 2018-July 2020		Taiwan	HIC	1000	24.63	NR		50	NR	The mean age at which the participants identified their sexual orientation was 14.48 years (SD = 3.86). Most of the participants were well educated (89.1% had a college or above educational level), and over half were homosexual (57.0%).	NR	Individuals who identified their sexual orientation as being homosexual or bisexual, aged between 20 and 30 years, and living in Taiwan		Cross-sectional study	Community	To examine the association between sexual orientation microaggression and anxiety and depression among young adult lesbian, gay, and bisexual (LGB) individuals in Taiwan, as well as to examine the mediating effect of self-identity disturbance and the moderating effect of gender.		1. Sexual orientation microaggression will be significantly associated with depression and anxiety among young adult LGB individuals 2. Self-identity disturbance would mediate the associations of sexual orientation microaggression with anxiety and depression among young adult LGB individuals. 3. Gender would moderate the associations of sexual orientation microaggression with anxiety and depressi…		Correlation		Sexual orientation microagression	Sexual Orientation Microaggression Inventory (SOMI)	Experience of discrimination, stigma and prejudice	Wider environment and society level	Anxiety symptoms	State-Trait Anxiety Inventory (STAI-S)	Age		Correlation coefficient = 0.19, p<0.001	Correlation coefficient = 0.35, p<0.001			The correlations between the studied variables were all significant, except for the confounder of age		The SEM results demonstrated that sexual orientation microaggression was directly associated with increased anxiety and depression, as well as being indirectly associated with increased anxiety and depression via the mediation of self-identity disturbance among young adult LGB individuals. Gender did not moderate the relationships between any of the variables.		1. The cross-sectional study design limited the inferences concerning the temporal relationships between sexual orientation microaggression, self-identity disturbance, anxiety, and depression 2. The sample comprised young adults (aged between 20 and 30 years) who were well-educated (nearly 90% of the participants had a college degree or above). Therefore, it is unclear whether the results of the …	Further prospective studies are needed to examine the temporal relationships between these variables
37	Chen JS, Huang YT, Lin CY, Yen CF, Griffiths MD, Pakpour AH. Relationships of sexual orientation microaggression with anxiety and depression among lesbian, gay, and bisexual Taiwanese youth: Self-identity disturbance mediates but gender does not moderate the relationships. International Journal of Environmental Research and Public Health. 2021;18(24):12981.	Chen, J. S.; Huang, Y. T.; Lin, C. Y.; Yen, C. F.; Griffiths, M. D.; Pakpour, A. H.	Relationships of sexual orientation microaggression with anxiety and depression among lesbian, gay, and bisexual Taiwanese youth: Self-identity disturbance mediates but gender does not moderate the relationships	2021	August 2018-July 2020		Taiwan	HIC	1000	24.63	NR		50	NR	The mean age at which the participants identified their sexual orientation was 14.48 years (SD = 3.86). Most of the participants were well educated (89.1% had a college or above educational level), and over half were homosexual (57.0%).	NR	Individuals who identified their sexual orientation as being homosexual or bisexual, aged between 20 and 30 years, and living in Taiwan		Cross-sectional study	Community	To examine the association between sexual orientation microaggression and anxiety and depression among young adult lesbian, gay, and bisexual (LGB) individuals in Taiwan, as well as to examine the mediating effect of self-identity disturbance and the moderating effect of gender.		1. Sexual orientation microaggression will be significantly associated with depression and anxiety among young adult LGB individuals 2. Self-identity disturbance would mediate the associations of sexual orientation microaggression with anxiety and depression among young adult LGB individuals. 3. Gender would moderate the associations of sexual orientation microaggression with anxiety and depressi…		Correlation		Self-identity disturbance	Self-Concept and Identity Measure (SCIM)	Self-esteem	Individual level	Anxiety symptoms	State-Trait Anxiety Inventory (STAI-S)	Age		Correlation coefficient = 0.55, p<0.001	Correlation coefficient = 0.55, p<0.001			The correlations between the studied variables were all significant, except for the confounder of age		The SEM results demonstrated that sexual orientation microaggression was directly associated with increased anxiety and depression, as well as being indirectly associated with increased anxiety and depression via the mediation of self-identity disturbance among young adult LGB individuals. Gender did not moderate the relationships between any of the variables.		1. The cross-sectional study design limited the inferences concerning the temporal relationships between sexual orientation microaggression, self-identity disturbance, anxiety, and depression 2. The sample comprised young adults (aged between 20 and 30 years) who were well-educated (nearly 90% of the participants had a college degree or above). Therefore, it is unclear whether the results of the …	Further prospective studies are needed to examine the temporal relationships between these variables
37	Chen JS, Huang YT, Lin CY, Yen CF, Griffiths MD, Pakpour AH. Relationships of sexual orientation microaggression with anxiety and depression among lesbian, gay, and bisexual Taiwanese youth: Self-identity disturbance mediates but gender does not moderate the relationships. International Journal of Environmental Research and Public Health. 2021;18(24):12981.	Chen, J. S.; Huang, Y. T.; Lin, C. Y.; Yen, C. F.; Griffiths, M. D.; Pakpour, A. H.	Relationships of sexual orientation microaggression with anxiety and depression among lesbian, gay, and bisexual Taiwanese youth: Self-identity disturbance mediates but gender does not moderate the relationships	2021	August 2018-July 2020		Taiwan	HIC	1000	24.63	NR		50	NR	The mean age at which the participants identified their sexual orientation was 14.48 years (SD = 3.86). Most of the participants were well educated (89.1% had a college or above educational level), and over half were homosexual (57.0%).	NR	Individuals who identified their sexual orientation as being homosexual or bisexual, aged between 20 and 30 years, and living in Taiwan		Cross-sectional study	Community	To examine the association between sexual orientation microaggression and anxiety and depression among young adult lesbian, gay, and bisexual (LGB) individuals in Taiwan, as well as to examine the mediating effect of self-identity disturbance and the moderating effect of gender.		1. Sexual orientation microaggression will be significantly associated with depression and anxiety among young adult LGB individuals 2. Self-identity disturbance would mediate the associations of sexual orientation microaggression with anxiety and depression among young adult LGB individuals. 3. Gender would moderate the associations of sexual orientation microaggression with anxiety and depressi…		Structural equation modelling	1. gender moderating asssocation between sexual orientation microaggression with anxiety. 2. mediation of self-identity disturbance	Sexual orientation microagression	Sexual Orientation Microaggression Inventory (SOMI)	Experience of discrimination, stigma and prejudice	Wider environment and society level	Anxiety symptoms	State-Trait Anxiety Inventory (STAI-S)	Age	χ2 = 0.48, p = 0.49	Standardized regression coefficient = 0.096, p<0.05	Standardized regression coefficient = 0.235, p<0.001			Multigroup SEM showed that all the path coefficients were significant for male and female participants. Sexual orientation microaggression was directly associated with increased anxiety and depression. χ2 difference tests showed that the path coefficients were not significantly different between male and female participants: χ2 = 2.87 (df = 1; p = 0.09) for sexual orientation microaggression to a…		The SEM results demonstrated that sexual orientation microaggression was directly associated with increased anxiety and depression, as well as being indirectly associated with increased anxiety and depression via the mediation of self-identity disturbance among young adult LGB individuals. Gender did not moderate the relationships between any of the variables.		1. The cross-sectional study design limited the inferences concerning the temporal relationships between sexual orientation microaggression, self-identity disturbance, anxiety, and depression 2. The sample comprised young adults (aged between 20 and 30 years) who were well-educated (nearly 90% of the participants had a college degree or above). Therefore, it is unclear whether the results of the …	Further prospective studies are needed to examine the temporal relationships between these variables
37	Chen JS, Huang YT, Lin CY, Yen CF, Griffiths MD, Pakpour AH. Relationships of sexual orientation microaggression with anxiety and depression among lesbian, gay, and bisexual Taiwanese youth: Self-identity disturbance mediates but gender does not moderate the relationships. International Journal of Environmental Research and Public Health. 2021;18(24):12981.	Chen, J. S.; Huang, Y. T.; Lin, C. Y.; Yen, C. F.; Griffiths, M. D.; Pakpour, A. H.	Relationships of sexual orientation microaggression with anxiety and depression among lesbian, gay, and bisexual Taiwanese youth: Self-identity disturbance mediates but gender does not moderate the relationships	2021	August 2018-July 2020		Taiwan	HIC	1000	24.63	NR		51	NR	The mean age at which the participants identified their sexual orientation was 14.48 years (SD = 3.86). Most of the participants were well educated (89.1% had a college or above educational level), and over half were homosexual (57.0%).	NR	Individuals who identified their sexual orientation as being homosexual or bisexual, aged between 20 and 30 years, and living in Taiwan		Cross-sectional study	Community	To examine the association between sexual orientation microaggression and anxiety and depression among young adult lesbian, gay, and bisexual (LGB) individuals in Taiwan, as well as to examine the mediating effect of self-identity disturbance and the moderating effect of gender.		1. Sexual orientation microaggression will be significantly associated with depression and anxiety among young adult LGB individuals 2. Self-identity disturbance would mediate the associations of sexual orientation microaggression with anxiety and depression among young adult LGB individuals. 3. Gender would moderate the associations of sexual orientation microaggression with anxiety and depressi…		Structural equation modelling	1. gender moderating asssocation between sexual orientation microaggression with anxiety. 2. mediation of self-identity disturbance	Self-identity disturbance	Self-Concept and Identity Measure (SCIM)	Self-esteem	Individual level	Anxiety symptoms	State-Trait Anxiety Inventory (STAI-S)	Age	χ2 = 0.29 (df = 1; p = 0.59)	Standardized regression coefficient = 0.597, p<0.001	Standardized regression coefficient = 0.535, p<0.001			The results indicated that gender did not moderate the associations of sexual orientation microaggression with anxiety and depression or the mediation of self-identity disturbance.		The SEM results demonstrated that sexual orientation microaggression was directly associated with increased anxiety and depression, as well as being indirectly associated with increased anxiety and depression via the mediation of self-identity disturbance among young adult LGB individuals. Gender did not moderate the relationships between any of the variables.		1. The cross-sectional study design limited the inferences concerning the temporal relationships between sexual orientation microaggression, self-identity disturbance, anxiety, and depression 2. The sample comprised young adults (aged between 20 and 30 years) who were well-educated (nearly 90% of the participants had a college degree or above). Therefore, it is unclear whether the results of the …	Further prospective studies are needed to examine the temporal relationships between these variables
39	Christiansen J, Qualter P, Friis K, Pedersen SS, Lund R, Andersen CM, et al. Associations of loneliness and social isolation with physical and mental health among adolescents and young adults. Perspect Public Health. 2021;141(4):226-36.	Christiansen, J.; Qualter, P.; Friis, K.; Pedersen, S. S.; Lund, R.; Andersen, C. M.; Bekker-Jeppesen, M.; Lasgaard, M.	Associations of loneliness and social isolation with physical and mental health among adolescents and young adults	2021	February-May 2017	2017 Danish Health and Morbidity Surveys titled ‘How are you?’	Denmark	HIC	19890	22.6	NR	Gender	51.6	NR	Country of origin: Danish 17,497 (81.5), Other western countries 767 (7.1), Non-western countries 1626 (11.4) Employment status: enrolled in education 10,444 (57.3), employed 5768 (31.3), Neither in education nor in employment 2009 (11.4)				Cross-sectional study	Population - Danish registration System	To investigate whether loneliness and social isolation are associated with poor physical and mental health among adolescents and young adults, and whether age and gender play a role in the associations of loneliness and social isolation with mental and physical health.			Studies have demonstrated age and gender trends in the association of loneliness and social isolation with poor health among adolescents and young adults.1,27,29 Studies have found a stronger association between loneliness and poor health (e.g. depression and self-rated health) among young females than among young males.29,31	Logistic regression analyses		Loneliness × Gender	Three-item Loneliness Scale (T-iLS)	Loneliness and isolation	Local community level	Anxiety symptoms	Questionnaire	Gender, age, ethnicity, employment status, loneliness, social isolation	Adjusted odds ratio = 0.96, 95CI: 0.88–1.04					Gender did not moderate the associations of loneliness and social isolation with mental health problems,		Our findings also indicate that loneliness and social isolation among adolescents and young adults are strongly associated with mental health problems. Thus, loneliness and social isolation were independently associated with long-term mental illness, depressive symptomatology and anxiety symptomatology. However, loneliness was more robustly associated with mental health problems than was social i…	Large sample size and our use of high-quality data from a representative national survey,	Despite the large sample size and our use of high-quality data from a representative national survey, the study has some limitations, including its cross- sectional design, which does not allow for causal inferences. The present study cannot determine directionality, and it is important to note that the associations of loneliness and social isolation with health are most likely bidirectional.32 L…
39	Christiansen J, Qualter P, Friis K, Pedersen SS, Lund R, Andersen CM, et al. Associations of loneliness and social isolation with physical and mental health among adolescents and young adults. Perspect Public Health. 2021;141(4):226-36.	Christiansen, J.; Qualter, P.; Friis, K.; Pedersen, S. S.; Lund, R.; Andersen, C. M.; Bekker-Jeppesen, M.; Lasgaard, M.	Associations of loneliness and social isolation with physical and mental health among adolescents and young adults	2021	February-May 2018	2018 Danish Health and Morbidity Surveys titled ‘How are you?’	Denmark	HIC	19890	22.6	NR	Gender	51.6	NR	Country of origin: Danish 17,497 (81.5), Other western countries 767 (7.1), Non-western countries 1626 (11.4) Employment status: enrolled in education 10,444 (57.3), employed 5768 (31.3), Neither in education nor in employment 2009 (11.4)				Cross-sectional study	Population - Danish registration System	To investigate whether loneliness and social isolation are associated with poor physical and mental health among adolescents and young adults, and whether age and gender play a role in the associations of loneliness and social isolation with mental and physical health.			Studies have demonstrated age and gender trends in the association of loneliness and social isolation with poor health among adolescents and young adults.1,27,29 Studies have found a stronger association between loneliness and poor health (e.g. depression and self-rated health) among young females than among young males.29,32	Logistic regression analyses		Social isolation× Gender	Social Network index	Loneliness and isolation	Local community level	Anxiety symptoms	Questionnaire	Gender, age, ethnicity, employment status, loneliness, social isolation	Adjusted odds ratio = 1.06, 95CI: 0.93–1.22							Our findings also indicate that loneliness and social isolation among adolescents and young adults are strongly associated with mental health problems. Thus, loneliness and social isolation were independently associated with long-term mental illness, depressive symptomatology and anxiety symptomatology. However, loneliness was more robustly associated with mental health problems than was social i…	Large sample size and our use of high-quality data from a representative national survey,	Despite the large sample size and our use of high-quality data from a representative national survey, the study has some limitations, including its cross- sectional design, which does not allow for causal inferences. The present study cannot determine directionality, and it is important to note that the associations of loneliness and social isolation with health are most likely bidirectional.32 L…
41	Davila M, Tubman JG. Gender, Maltreatment and Psychiatric Symptoms among Adolescents in Outpatient Substance Abuse Treatment. Child Adolesc Social Work J. 2020;37(4):385-96.	Davila, Marissa; Tubman, Jonathan G.	Gender, Maltreatment and Psychiatric Symptoms among Adolescents in Outpatient Substance Abuse Treatment	2020	NR		USA	HIC	394	16.33	12-18	Gender	28.9	100 (25.4%) non-Hispanic White, 177 (44.9%) Hispanic, 81 (20.6%) African-American and 36 (9.1%) adolescents from other racial/ethnic groups	A majority of the participants (n = 295, 74.8%) reported their mother, their father, or both parents as their primary caregivers. More than half of the sample (n = 208, 51.7%) reported repeating at least one grade.	NR	Adolescents receiving substance abuse treatment services. Inclusion criteria included sexual activity during the previous 6 months, written child assent and written parental consent. Exclusion criteria included cognitive deficits or developmental delays (as reported by case managers) or current physical danger due to suicidality.		Cross-sectional data from participants in longitudinal study)	Adolescents receiving substance abuse treatment services	To examine: (a) the co-patterning of childhood maltreatment experiences and past-year externalizing symptoms (for drug and alcohol abuse and dependence, conduct disorder); (b) between-cluster differences in serious internalizing problems (for past- year anxiety and depression symptoms and current distress); and (c) gender differences in these relations.				Correlations		Sexual abuse	Child Abuse and Trauma Scale (CATS)	Individual negative life events and family adversity	Individual level	Anxiety symptoms	Composite International Diagnostic Interview (CIDI)	NR		Correlation coefficent = 0.12	Correlation coefficent = -0.03					In the present study, homogenous subgroups of boys and girls were identified, based on childhood maltreatment experiences and past year substance use disorder and conduct disorder symptoms. Cluster membership was associated with distinct patterns of serious internalizing problems. Between-cluster differences on component variables or sets of conceptually independent antecedent variables can provi…		1. K-means cluster analysis is a data- driven descriptive statistical technique. While it was useful for defining and profiling specific subgroups of boys and girls in this outpatient substance abuse treatment sample, the use of a different clustering technique in this or another sample of adolescents with substance abuse problems may have generated somewhat different clusters representing differ…	Future research can improve on these limitations and examine further the role of maltreatment experiences and externalizing behaviors in substance abuse treatment processes and outcomes.
41	Davila M, Tubman JG. Gender, Maltreatment and Psychiatric Symptoms among Adolescents in Outpatient Substance Abuse Treatment. Child Adolesc Social Work J. 2020;37(4):385-96.	Davila, Marissa; Tubman, Jonathan G.	Gender, Maltreatment and Psychiatric Symptoms among Adolescents in Outpatient Substance Abuse Treatment	2020	NR		USA	HIC	394	16.33	12-18	Gender	28.9	101 (25.4%) non-Hispanic White, 177 (44.9%) Hispanic, 81 (20.6%) African-American and 36 (9.1%) adolescents from other racial/ethnic groups		NR	Inclusion criteria included sexual activity during the previous 6 months, written child assent and written parental consent. Exclusion criteria included cognitive deficits or developmental delays (as reported by case managers) or current physical danger due to suicidality.		Cross-sectional data from participants in longitudinal study)	Adolescents receiving substance abuse treatment services	To examine: (a) the co-patterning of childhood maltreatment experiences and past-year externalizing symptoms (for drug and alcohol abuse and dependence, conduct disorder); (b) between-cluster differences in serious internalizing problems (for past- year anxiety and depression symptoms and current distress); and (c) gender differences in these relations.				Correlations		Punishment	Child Abuse and Trauma Scale (CATS)	Individual negative life events and family adversity	Individual level	Anxiety symptoms	Composite International Diagnostic Interview (CIDI)	NR		Correlation coefficent = 0.11	Correlation coefficent = -0.01					In the present study, homogenous subgroups of boys and girls were identified, based on childhood maltreatment experiences and past year substance use disorder and conduct disorder symptoms. Cluster membership was associated with distinct patterns of serious internalizing problems. Between-cluster differences on component variables or sets of conceptually independent antecedent variables can provi…		1. K-means cluster analysis is a data- driven descriptive statistical technique. While it was useful for defining and profiling specific subgroups of boys and girls in this outpatient substance abuse treatment sample, the use of a different clustering technique in this or another sample of adolescents with substance abuse problems may have generated somewhat different clusters representing differ…	Future research can improve on these limitations and examine further the role of maltreatment experiences and externalizing behaviors in substance abuse treatment processes and outcomes.
41	Davila M, Tubman JG. Gender, Maltreatment and Psychiatric Symptoms among Adolescents in Outpatient Substance Abuse Treatment. Child Adolesc Social Work J. 2020;37(4):385-96.	Davila, Marissa; Tubman, Jonathan G.	Gender, Maltreatment and Psychiatric Symptoms among Adolescents in Outpatient Substance Abuse Treatment	2020	NR		USA	HIC	394	16.33	12-18	Gender	28.9	102 (25.4%) non-Hispanic White, 177 (44.9%) Hispanic, 81 (20.6%) African-American and 36 (9.1%) adolescents from other racial/ethnic groups		NR	Inclusion criteria included sexual activity during the previous 6 months, written child assent and written parental consent. Exclusion criteria included cognitive deficits or developmental delays (as reported by case managers) or current physical danger due to suicidality.		Cross-sectional data from participants in longitudinal study)	Adolescents receiving substance abuse treatment services	To examine: (a) the co-patterning of childhood maltreatment experiences and past-year externalizing symptoms (for drug and alcohol abuse and dependence, conduct disorder); (b) between-cluster differences in serious internalizing problems (for past- year anxiety and depression symptoms and current distress); and (c) gender differences in these relations.				Correlations		Neglect	Child Abuse and Trauma Scale (CATS)	Individual negative life events and family adversity	Individual level	Anxiety symptoms	Composite International Diagnostic Interview (CIDI)	NR		Correlation coefficent = 0.20, p<0.01	Correlation coefficent = 0.12					In the present study, homogenous subgroups of boys and girls were identified, based on childhood maltreatment experiences and past year substance use disorder and conduct disorder symptoms. Cluster membership was associated with distinct patterns of serious internalizing problems. Between-cluster differences on component variables or sets of conceptually independent antecedent variables can provi…		1. K-means cluster analysis is a data- driven descriptive statistical technique. While it was useful for defining and profiling specific subgroups of boys and girls in this outpatient substance abuse treatment sample, the use of a different clustering technique in this or another sample of adolescents with substance abuse problems may have generated somewhat different clusters representing differ…	Future research can improve on these limitations and examine further the role of maltreatment experiences and externalizing behaviors in substance abuse treatment processes and outcomes.
41	Davila M, Tubman JG. Gender, Maltreatment and Psychiatric Symptoms among Adolescents in Outpatient Substance Abuse Treatment. Child Adolesc Social Work J. 2020;37(4):385-96.	Davila, Marissa; Tubman, Jonathan G.	Gender, Maltreatment and Psychiatric Symptoms among Adolescents in Outpatient Substance Abuse Treatment	2020	NR		USA	HIC	394	16.33	12-18	Gender	28.9	102 (25.4%) non-Hispanic White, 177 (44.9%) Hispanic, 81 (20.6%) African-American and 36 (9.1%) adolescents from other racial/ethnic groups		NR	Inclusion criteria included sexual activity during the previous 6 months, written child assent and written parental consent. Exclusion criteria included cognitive deficits or developmental delays (as reported by case managers) or current physical danger due to suicidality.		Cross-sectional data from participants in longitudinal study)	Adolescents receiving substance abuse treatment services	To examine: (a) the co-patterning of childhood maltreatment experiences and past-year externalizing symptoms (for drug and alcohol abuse and dependence, conduct disorder); (b) between-cluster differences in serious internalizing problems (for past- year anxiety and depression symptoms and current distress); and (c) gender differences in these relations.				Correlations		Alcohol abuse or dependence symptoms	Composite International Diagnostic Interview (CIDI)	Substance misuse	Individual level	Anxiety symptoms	Composite International Diagnostic Interview (CIDI)	NR		Correlation coefficent = 0.15, p<0.05	Correlation coefficent = 0.23, p<0.05					In the present study, homogenous subgroups of boys and girls were identified, based on childhood maltreatment experiences and past year substance use disorder and conduct disorder symptoms. Cluster membership was associated with distinct patterns of serious internalizing problems. Between-cluster differences on component variables or sets of conceptually independent antecedent variables can provi…		1. K-means cluster analysis is a data- driven descriptive statistical technique. While it was useful for defining and profiling specific subgroups of boys and girls in this outpatient substance abuse treatment sample, the use of a different clustering technique in this or another sample of adolescents with substance abuse problems may have generated somewhat different clusters representing differ…	Future research can improve on these limitations and examine further the role of maltreatment experiences and externalizing behaviors in substance abuse treatment processes and outcomes.
41	Davila M, Tubman JG. Gender, Maltreatment and Psychiatric Symptoms among Adolescents in Outpatient Substance Abuse Treatment. Child Adolesc Social Work J. 2020;37(4):385-96.	Davila, Marissa; Tubman, Jonathan G.	Gender, Maltreatment and Psychiatric Symptoms among Adolescents in Outpatient Substance Abuse Treatment	2020	NR		USA	HIC	394	16.33	12-18	Gender	28.9	102 (25.4%) non-Hispanic White, 177 (44.9%) Hispanic, 81 (20.6%) African-American and 36 (9.1%) adolescents from other racial/ethnic groups		NR	Inclusion criteria included sexual activity during the previous 6 months, written child assent and written parental consent. Exclusion criteria included cognitive deficits or developmental delays (as reported by case managers) or current physical danger due to suicidality.		Cross-sectional data from participants in longitudinal study)	Adolescents receiving substance abuse treatment services	To examine: (a) the co-patterning of childhood maltreatment experiences and past-year externalizing symptoms (for drug and alcohol abuse and dependence, conduct disorder); (b) between-cluster differences in serious internalizing problems (for past- year anxiety and depression symptoms and current distress); and (c) gender differences in these relations.				Correlations		Drug abuse or dependence symptoms	Composite International Diagnostic Interview (CIDI)	Substance misuse	Individual level	Anxiety symptoms	Composite International Diagnostic Interview (CIDI)	NR		Correlation coefficent = 0.26, p<0.01	Correlation coefficent = 0.24, p<0.01					In the present study, homogenous subgroups of boys and girls were identified, based on childhood maltreatment experiences and past year substance use disorder and conduct disorder symptoms. Cluster membership was associated with distinct patterns of serious internalizing problems. Between-cluster differences on component variables or sets of conceptually independent antecedent variables can provi…		1. K-means cluster analysis is a data- driven descriptive statistical technique. While it was useful for defining and profiling specific subgroups of boys and girls in this outpatient substance abuse treatment sample, the use of a different clustering technique in this or another sample of adolescents with substance abuse problems may have generated somewhat different clusters representing differ…	Future research can improve on these limitations and examine further the role of maltreatment experiences and externalizing behaviors in substance abuse treatment processes and outcomes.
41	Davila M, Tubman JG. Gender, Maltreatment and Psychiatric Symptoms among Adolescents in Outpatient Substance Abuse Treatment. Child Adolesc Social Work J. 2020;37(4):385-96.	Davila, Marissa; Tubman, Jonathan G.	Gender, Maltreatment and Psychiatric Symptoms among Adolescents in Outpatient Substance Abuse Treatment	2020	NR		USA	HIC	394	16.33	12-18	Gender	28.9	102 (25.4%) non-Hispanic White, 177 (44.9%) Hispanic, 81 (20.6%) African-American and 36 (9.1%) adolescents from other racial/ethnic groups		NR	Inclusion criteria included sexual activity during the previous 6 months, written child assent and written parental consent. Exclusion criteria included cognitive deficits or developmental delays (as reported by case managers) or current physical danger due to suicidality.		Cross-sectional data from participants in longitudinal study)	Adolescents receiving substance abuse treatment services	To examine: (a) the co-patterning of childhood maltreatment experiences and past-year externalizing symptoms (for drug and alcohol abuse and dependence, conduct disorder); (b) between-cluster differences in serious internalizing problems (for past- year anxiety and depression symptoms and current distress); and (c) gender differences in these relations.				Correlations		conduct disorder	Composite International Diagnostic Interview (CIDI)	Substance misuse	Individual level	Anxiety symptoms	Composite International Diagnostic Interview (CIDI)	NR		Correlation coefficent = 0.29, p<0.01	Correlation coefficent = 0.30, p<0.01					In the present study, homogenous subgroups of boys and girls were identified, based on childhood maltreatment experiences and past year substance use disorder and conduct disorder symptoms. Cluster membership was associated with distinct patterns of serious internalizing problems. Between-cluster differences on component variables or sets of conceptually independent antecedent variables can provi…		1. K-means cluster analysis is a data- driven descriptive statistical technique. While it was useful for defining and profiling specific subgroups of boys and girls in this outpatient substance abuse treatment sample, the use of a different clustering technique in this or another sample of adolescents with substance abuse problems may have generated somewhat different clusters representing differ…	Future research can improve on these limitations and examine further the role of maltreatment experiences and externalizing behaviors in substance abuse treatment processes and outcomes.
41	Davila M, Tubman JG. Gender, Maltreatment and Psychiatric Symptoms among Adolescents in Outpatient Substance Abuse Treatment. Child Adolesc Social Work J. 2020;37(4):385-96.	Davila, Marissa; Tubman, Jonathan G.	Gender, Maltreatment and Psychiatric Symptoms among Adolescents in Outpatient Substance Abuse Treatment	2020	NR		USA	HIC	394	16.33	12-18	Gender	28.9	102 (25.4%) non-Hispanic White, 177 (44.9%) Hispanic, 81 (20.6%) African-American and 36 (9.1%) adolescents from other racial/ethnic groups		NR	Inclusion criteria included sexual activity during the previous 6 months, written child assent and written parental consent. Exclusion criteria included cognitive deficits or developmental delays (as reported by case managers) or current physical danger due to suicidality.		Cross-sectional data from participants in longitudinal study)	Adolescents receiving substance abuse treatment services	To examine: (a) the co-patterning of childhood maltreatment experiences and past-year externalizing symptoms (for drug and alcohol abuse and dependence, conduct disorder); (b) between-cluster differences in serious internalizing problems (for past- year anxiety and depression symptoms and current distress); and (c) gender differences in these relations.				K-means cluster analysis		Low Vs Multiple Adversities	Child Abuse and Trauma Scale (CATS)	Individual negative life events and family adversity	Individual level	Anxiety symptoms	Composite International Diagnostic Interview (CIDI)	NR		F(2, 261) = 5.53, p<0.01	F(2, 104) = 2.21			For boys, significant between-cluster differences were identified for both mean anxiety disorder symptoms (p < .01). For girls, there were no significant between-cluster differences on mean scores for anxiety disorder symptoms. Among boys, mean scores for affective and anxiety disorder symptoms did not dif- fer significantly between the Multiple Adversities group (Cluster 3) and the High External…		In the present study, homogenous subgroups of boys and girls were identified, based on childhood maltreatment experiences and past year substance use disorder and conduct disorder symptoms. Cluster membership was associated with distinct patterns of serious internalizing problems. Between-cluster differences on component variables or sets of conceptually independent antecedent variables can provi…		1. K-means cluster analysis is a data- driven descriptive statistical technique. While it was useful for defining and profiling specific subgroups of boys and girls in this outpatient substance abuse treatment sample, the use of a different clustering technique in this or another sample of adolescents with substance abuse problems may have generated somewhat different clusters representing differ…	Future research can improve on these limitations and examine further the role of maltreatment experiences and externalizing behaviors in substance abuse treatment processes and outcomes.
42	Davis JP, Pedersen ER, Tucker JS, Prindle J, Dunbar MS, Rodriguez A, et al. Directional associations between cannabis use and anxiety symptoms from late adolescence through young adulthood. Drug Alcohol Depend. 2022;241:109704.	Davis, J. P.; Pedersen, E. R.; Tucker, J. S.; Prindle, J.; Dunbar, M. S.; Rodriguez, A.; Seelam, R.; D'Amico, E. J.	Directional associations between cannabis use and anxiety symptoms from late adolescence through young adulthood	2022	2015-2020 This study uses data from wave 8, when participants were between the ages of 17 and 20, through wave 13, when participants were between ages 21 and 24 (N = 2,995) Wave 1: 2008 Cohorts followed annually. So wave 8: 2015, wave 13: 2020		USA	HIC	2995	18.3	17-24	Sex	54.3	Hispanic (45.4%), non-hispanic white (20.5%), Non-Hispanic Black (2.24%), Asian (20.2%), Multiracial/Other 284 (11.4%)	Mother's education: High school or less 733 (29.5%)	Prospective analyses used data from wave 8, when participants were between the ages of 17 and 20, through wave 13, when participants were between ages 21 and 24 (N = 2,995).	Participants who do not complete a particular survey wave remain eligible to complete all subsequent waves.		Longitudinal study	School	To better understand directionality between anxiety symptomology and cannabis use among young adults and how this may vary between men and women. To accomplish study aims, we tested two competing theoretical models. First, in line with symptom-driven pathway, we examined whether higher levels of anxiety were associated with subsequent increases in cannabis use (Aim 1). Second, in line with substa…		We do not have any a-priori, directional, hypotheses given mixed results in the literature.	Sex is known to affect both prevalence of anxiety (Copeland et al., 2014) as well as prevalence of cannabis use (Lev-Ran et al., 2014), with the former being higher in women and the latter higher in men (Goodwin et al., 2020; Khan et al., 2013; McLean et al., 2011). However, there is little research on whether temporal associations between anxiety and cannabis use differ for men and women. One cr…	Regression	Proportional coupling parameters	Cannabis use	Questionnaire: participants reported the number of days they used cannabis in the past month (0 to 30 days) for waves 8 through 13.	Physical health and health beahviours	Individual level	Anxiety symptoms	Generalized Anxiety Disorder scale (GAD-7)	age, sex at birth (female vs. male), race/ethnicity [non-Hispanic white (reference), non-Hispanic black, Hispanic, Asian, and Other/Multiracial], and mother’s education (dichotomous indicator of family socioeconomic status; 1=“high school or less”, 0 = “greater than high school”). We also controlled for intervention status at wave 1 in 2008.		Unstandardised regression coefficient = 0.06, p < 0.05	Unstandardised regression coefficient = 0.06, p < 0.05			Males: In support of a substance-induced pathway, results revealed prior levels of cannabis use (i.e., higher use) are associated with greater subsequent increases in anxiety. Interestingly, an opposite effect (negative) for the symptom-driven pathway indicates prior levels of anxiety (i.e., greater anxiety symptoms) are associated with less change in cannabis use. No dynamic coupling parameters …		For the overall sample and men, greater cannabis use predicted greater subsequent increases in anxiety; however, greater anxiety symptoms were associated with decreasing cannabis use. For women, results were more complex. A positive association was noted between prior, trait- like levels of anxiety predicting greater change (increasing) in anxiety symptomology. However, when change is predicted b…		Our results should be interpreted in light of several limitations. First, data are self-reported and thus results are potentially biased due to shared variance. The measurement of anxiety (GAD-7) is a self-reported brief survey of anxiety symptoms and a well-established screener for possible anxiety disorder, but it is not a diagnostic measure, nor does it distinguish between anxiety disorders (e…	This study takes an important first step in understanding pathways between cannabis use and anxiety symptoms during young adulthood for men and women, and the next step will be to continue to examine these pathways among young people who develop distinct (and co-occurring) diagnosed disorders. Findings fully supported a substance-induced pathway for men; however, results for women remain mixed. F…
42	Davis JP, Pedersen ER, Tucker JS, Prindle J, Dunbar MS, Rodriguez A, et al. Directional associations between cannabis use and anxiety symptoms from late adolescence through young adulthood. Drug Alcohol Depend. 2022;241:109704.	Davis, J. P.; Pedersen, E. R.; Tucker, J. S.; Prindle, J.; Dunbar, M. S.; Rodriguez, A.; Seelam, R.; D'Amico, E. J.	Directional associations between cannabis use and anxiety symptoms from late adolescence through young adulthood	2022	2015-2020 This study uses data from wave 8, when participants were between the ages of 17 and 20, through wave 13, when participants were between ages 21 and 24 (N = 2,995) Wave 1: 2008 Cohorts followed annually. So wave 8: 2015, wave 13: 2021		USA	HIC	2995	18.3	17-24	Sex	54.3	Hispanic (45.4%), non-hispanic white (20.5%), Non-Hispanic Black (2.24%), Asian (20.2%), Multiracial/Other 284 (11.4%)	Mother's education: High school or less 733 (29.5%)	Prospective analyses used data from wave 8, when participants were between the ages of 17 and 20, through wave 13, when participants were between ages 21 and 24 (N = 2,995).	Participants who do not complete a particular survey wave remain eligible to complete all subsequent waves.		Longitudinal study	School	To better understand directionality between anxiety symptomology and cannabis use among young adults and how this may vary between men and women. To accomplish study aims, we tested two competing theoretical models. First, in line with symptom-driven pathway, we examined whether higher levels of anxiety were associated with subsequent increases in cannabis use (Aim 1). Second, in line with substa…		We do not have any a-priori, directional, hypotheses given mixed results in the literature.	Sex is known to affect both prevalence of anxiety (Copeland et al., 2014) as well as prevalence of cannabis use (Lev-Ran et al., 2014), with the former being higher in women and the latter higher in men (Goodwin et al., 2020; Khan et al., 2013; McLean et al., 2011). However, there is little research on whether temporal associations between anxiety and cannabis use differ for men and women. One cr…	Regression	Dynamic coupling parameters	Cannabis use	Questionnaire: participants reported the number of days they used cannabis in the past month (0 to 30 days) for waves 8 through 13.	Physical health and health beahviours	Individual level	Anxiety symptoms	Generalized Anxiety Disorder scale (GAD-7)	age, sex at birth (female vs. male), race/ethnicity [non-Hispanic white (reference), non-Hispanic black, Hispanic, Asian, and Other/Multiracial], and mother’s education (dichotomous indicator of family socioeconomic status; 1=“high school or less”, 0 = “greater than high school”). We also controlled for intervention status at wave 1 in 2008.		Unstandardised regression coefficient = 0.31	Unstandardised regression coefficient = -0.11, p < 0.05			Males: No dynamic coupling parameters emerged. Females: Women showed a very different pattern for the dynamic coupling parameters compared to proportional, with results noting significant, but negative associations, for both symptom-driven and substance-induced pathways. Results indicated greater previous increases in cannabis use (e.g., greater change) are associated with less change in anxiety …		For the overall sample and men, greater cannabis use predicted greater subsequent increases in anxiety; however, greater anxiety symptoms were associated with decreasing cannabis use. For women, results were more complex. A positive association was noted between prior, trait- like levels of anxiety predicting greater change (increasing) in anxiety symptomology. However, when change is predicted b…		Our results should be interpreted in light of several limitations. First, data are self-reported and thus results are potentially biased due to shared variance. The measurement of anxiety (GAD-7) is a self-reported brief survey of anxiety symptoms and a well-established screener for possible anxiety disorder, but it is not a diagnostic measure, nor does it distinguish between anxiety disorders (e…	This study takes an important first step in understanding pathways between cannabis use and anxiety symptoms during young adulthood for men and women, and the next step will be to continue to examine these pathways among young people who develop distinct (and co-occurring) diagnosed disorders. Findings fully supported a substance-induced pathway for men; however, results for women remain mixed. F…
42	Davis JP, Pedersen ER, Tucker JS, Prindle J, Dunbar MS, Rodriguez A, et al. Directional associations between cannabis use and anxiety symptoms from late adolescence through young adulthood. Drug Alcohol Depend. 2022;241:109704.	Davis, J. P.; Pedersen, E. R.; Tucker, J. S.; Prindle, J.; Dunbar, M. S.; Rodriguez, A.; Seelam, R.; D'Amico, E. J.	Directional associations between cannabis use and anxiety symptoms from late adolescence through young adulthood	2022	2015-2020 This study uses data from wave 8, when participants were between the ages of 17 and 20, through wave 13, when participants were between ages 21 and 24 (N = 2,995) Wave 1: 2008 Cohorts followed annually. So wave 8: 2015, wave 13: 2022		USA	HIC	2995	18.3	17-24	Sex	54.3	Hispanic (45.4%), non-hispanic white (20.5%), Non-Hispanic Black (2.24%), Asian (20.2%), Multiracial/Other 284 (11.4%)	Mother's education: High school or less 733 (29.5%)	Prospective analyses used data from wave 8, when participants were between the ages of 17 and 20, through wave 13, when participants were between ages 21 and 24 (N = 2,995).	Participants who do not complete a particular survey wave remain eligible to complete all subsequent waves.		Longitudinal study	School	To better understand directionality between anxiety symptomology and cannabis use among young adults and how this may vary between men and women. To accomplish study aims, we tested two competing theoretical models. First, in line with symptom-driven pathway, we examined whether higher levels of anxiety were associated with subsequent increases in cannabis use (Aim 1). Second, in line with substa…		We do not have any a-priori, directional, hypotheses given mixed results in the literature.	Sex is known to affect both prevalence of anxiety (Copeland et al., 2014) as well as prevalence of cannabis use (Lev-Ran et al., 2014), with the former being higher in women and the latter higher in men (Goodwin et al., 2020; Khan et al., 2013; McLean et al., 2011). However, there is little research on whether temporal associations between anxiety and cannabis use differ for men and women. One cr…	Correlation	Correlation between initial levels and change parameters: Level anxiety with Change cannabis use	Cannabis use	Questionnaire: participants reported the number of days they used cannabis in the past month (0 to 30 days) for waves 8 through 13.	Physical health and health beahviours	Individual level	Anxiety symptoms	Generalized Anxiety Disorder scale (GAD-7)	age, sex at birth (female vs. male), race/ethnicity [non-Hispanic white (reference), non-Hispanic black, Hispanic, Asian, and Other/Multiracial], and mother’s education (dichotomous indicator of family socioeconomic status; 1=“high school or less”, 0 = “greater than high school”). We also controlled for intervention status at wave 1 in 2008.		Unstandardised regression coefficient = 0.78, p < 0.05	Unstandardised regression coefficient = -0.89, p < 0.05					For the overall sample and men, greater cannabis use predicted greater subsequent increases in anxiety; however, greater anxiety symptoms were associated with decreasing cannabis use. For women, results were more complex. A positive association was noted between prior, trait- like levels of anxiety predicting greater change (increasing) in anxiety symptomology. However, when change is predicted b…		Our results should be interpreted in light of several limitations. First, data are self-reported and thus results are potentially biased due to shared variance. The measurement of anxiety (GAD-7) is a self-reported brief survey of anxiety symptoms and a well-established screener for possible anxiety disorder, but it is not a diagnostic measure, nor does it distinguish between anxiety disorders (e…	This study takes an important first step in understanding pathways between cannabis use and anxiety symptoms during young adulthood for men and women, and the next step will be to continue to examine these pathways among young people who develop distinct (and co-occurring) diagnosed disorders. Findings fully supported a substance-induced pathway for men; however, results for women remain mixed. F…
42	Davis JP, Pedersen ER, Tucker JS, Prindle J, Dunbar MS, Rodriguez A, et al. Directional associations between cannabis use and anxiety symptoms from late adolescence through young adulthood. Drug Alcohol Depend. 2022;241:109704.	Davis, J. P.; Pedersen, E. R.; Tucker, J. S.; Prindle, J.; Dunbar, M. S.; Rodriguez, A.; Seelam, R.; D'Amico, E. J.	Directional associations between cannabis use and anxiety symptoms from late adolescence through young adulthood	2022	2015-2020 This study uses data from wave 8, when participants were between the ages of 17 and 20, through wave 13, when participants were between ages 21 and 24 (N = 2,995) Wave 1: 2008 Cohorts followed annually. So wave 8: 2015, wave 13: 2023		USA	HIC	2995	18.3	17-24	Sex	54.3	Hispanic (45.4%), non-hispanic white (20.5%), Non-Hispanic Black (2.24%), Asian (20.2%), Multiracial/Other 284 (11.4%)	Mother's education: High school or less 733 (29.5%)	Prospective analyses used data from wave 8, when participants were between the ages of 17 and 20, through wave 13, when participants were between ages 21 and 24 (N = 2,995).	Participants who do not complete a particular survey wave remain eligible to complete all subsequent waves.		Longitudinal study	School	To better understand directionality between anxiety symptomology and cannabis use among young adults and how this may vary between men and women. To accomplish study aims, we tested two competing theoretical models. First, in line with symptom-driven pathway, we examined whether higher levels of anxiety were associated with subsequent increases in cannabis use (Aim 1). Second, in line with substa…		We do not have any a-priori, directional, hypotheses given mixed results in the literature.	Sex is known to affect both prevalence of anxiety (Copeland et al., 2014) as well as prevalence of cannabis use (Lev-Ran et al., 2014), with the former being higher in women and the latter higher in men (Goodwin et al., 2020; Khan et al., 2013; McLean et al., 2011). However, there is little research on whether temporal associations between anxiety and cannabis use differ for men and women. One cr…	Correlation	Correlation between initial levels and change parameters: Level cannabis use with Level anxiety	Cannabis use	Questionnaire: participants reported the number of days they used cannabis in the past month (0 to 30 days) for waves 8 through 13.	Physical health and health beahviours	Individual level	Anxiety symptoms	Generalized Anxiety Disorder scale (GAD-7)	age, sex at birth (female vs. male), race/ethnicity [non-Hispanic white (reference), non-Hispanic black, Hispanic, Asian, and Other/Multiracial], and mother’s education (dichotomous indicator of family socioeconomic status; 1=“high school or less”, 0 = “greater than high school”). We also controlled for intervention status at wave 1 in 2008.		Unstandardised regression coefficient = 0.03	Unstandardised regression coefficient = 0.14, p < 0.05					For the overall sample and men, greater cannabis use predicted greater subsequent increases in anxiety; however, greater anxiety symptoms were associated with decreasing cannabis use. For women, results were more complex. A positive association was noted between prior, trait- like levels of anxiety predicting greater change (increasing) in anxiety symptomology. However, when change is predicted b…		Our results should be interpreted in light of several limitations. First, data are self-reported and thus results are potentially biased due to shared variance. The measurement of anxiety (GAD-7) is a self-reported brief survey of anxiety symptoms and a well-established screener for possible anxiety disorder, but it is not a diagnostic measure, nor does it distinguish between anxiety disorders (e…	This study takes an important first step in understanding pathways between cannabis use and anxiety symptoms during young adulthood for men and women, and the next step will be to continue to examine these pathways among young people who develop distinct (and co-occurring) diagnosed disorders. Findings fully supported a substance-induced pathway for men; however, results for women remain mixed. F…
42	Davis JP, Pedersen ER, Tucker JS, Prindle J, Dunbar MS, Rodriguez A, et al. Directional associations between cannabis use and anxiety symptoms from late adolescence through young adulthood. Drug Alcohol Depend. 2022;241:109704.	Davis, J. P.; Pedersen, E. R.; Tucker, J. S.; Prindle, J.; Dunbar, M. S.; Rodriguez, A.; Seelam, R.; D'Amico, E. J.	Directional associations between cannabis use and anxiety symptoms from late adolescence through young adulthood	2022	2015-2020 This study uses data from wave 8, when participants were between the ages of 17 and 20, through wave 13, when participants were between ages 21 and 24 (N = 2,995) Wave 1: 2008 Cohorts followed annually. So wave 8: 2015, wave 13: 2024		USA	HIC	2995	18.3	17-24	Sex	54.3	Hispanic (45.4%), non-hispanic white (20.5%), Non-Hispanic Black (2.24%), Asian (20.2%), Multiracial/Other 284 (11.4%)	Mother's education: High school or less 733 (29.5%)	Prospective analyses used data from wave 8, when participants were between the ages of 17 and 20, through wave 13, when participants were between ages 21 and 24 (N = 2,995).	Participants who do not complete a particular survey wave remain eligible to complete all subsequent waves.		Longitudinal study	School	To better understand directionality between anxiety symptomology and cannabis use among young adults and how this may vary between men and women. To accomplish study aims, we tested two competing theoretical models. First, in line with symptom-driven pathway, we examined whether higher levels of anxiety were associated with subsequent increases in cannabis use (Aim 1). Second, in line with substa…		We do not have any a-priori, directional, hypotheses given mixed results in the literature.	Sex is known to affect both prevalence of anxiety (Copeland et al., 2014) as well as prevalence of cannabis use (Lev-Ran et al., 2014), with the former being higher in women and the latter higher in men (Goodwin et al., 2020; Khan et al., 2013; McLean et al., 2011). However, there is little research on whether temporal associations between anxiety and cannabis use differ for men and women. One cr…	Correlation	Correlation between initial levels and change parameters: Level cannabis use with Change anxiety	Cannabis use	Questionnaire: participants reported the number of days they used cannabis in the past month (0 to 30 days) for waves 8 through 13.	Physical health and health beahviours	Individual level	Anxiety symptoms	Generalized Anxiety Disorder scale (GAD-7)	age, sex at birth (female vs. male), race/ethnicity [non-Hispanic white (reference), non-Hispanic black, Hispanic, Asian, and Other/Multiracial], and mother’s education (dichotomous indicator of family socioeconomic status; 1=“high school or less”, 0 = “greater than high school”). We also controlled for intervention status at wave 1 in 2008.		Unstandardised regression coefficient = -0.25	Unstandardised regression coefficient = -0.11					For the overall sample and men, greater cannabis use predicted greater subsequent increases in anxiety; however, greater anxiety symptoms were associated with decreasing cannabis use. For women, results were more complex. A positive association was noted between prior, trait- like levels of anxiety predicting greater change (increasing) in anxiety symptomology. However, when change is predicted b…		Our results should be interpreted in light of several limitations. First, data are self-reported and thus results are potentially biased due to shared variance. The measurement of anxiety (GAD-7) is a self-reported brief survey of anxiety symptoms and a well-established screener for possible anxiety disorder, but it is not a diagnostic measure, nor does it distinguish between anxiety disorders (e…	This study takes an important first step in understanding pathways between cannabis use and anxiety symptoms during young adulthood for men and women, and the next step will be to continue to examine these pathways among young people who develop distinct (and co-occurring) diagnosed disorders. Findings fully supported a substance-induced pathway for men; however, results for women remain mixed. F…
42	Davis JP, Pedersen ER, Tucker JS, Prindle J, Dunbar MS, Rodriguez A, et al. Directional associations between cannabis use and anxiety symptoms from late adolescence through young adulthood. Drug Alcohol Depend. 2022;241:109704.	Davis, J. P.; Pedersen, E. R.; Tucker, J. S.; Prindle, J.; Dunbar, M. S.; Rodriguez, A.; Seelam, R.; D'Amico, E. J.	Directional associations between cannabis use and anxiety symptoms from late adolescence through young adulthood	2022	2015-2020 This study uses data from wave 8, when participants were between the ages of 17 and 20, through wave 13, when participants were between ages 21 and 24 (N = 2,995) Wave 1: 2008 Cohorts followed annually. So wave 8: 2015, wave 13: 2025		USA	HIC	2995	18.3	17-24	Sex	54.3	Hispanic (45.4%), non-hispanic white (20.5%), Non-Hispanic Black (2.24%), Asian (20.2%), Multiracial/Other 284 (11.4%)	Mother's education: High school or less 733 (29.5%)	Prospective analyses used data from wave 8, when participants were between the ages of 17 and 20, through wave 13, when participants were between ages 21 and 24 (N = 2,995).	Participants who do not complete a particular survey wave remain eligible to complete all subsequent waves.		Longitudinal study	School	To better understand directionality between anxiety symptomology and cannabis use among young adults and how this may vary between men and women. To accomplish study aims, we tested two competing theoretical models. First, in line with symptom-driven pathway, we examined whether higher levels of anxiety were associated with subsequent increases in cannabis use (Aim 1). Second, in line with substa…		We do not have any a-priori, directional, hypotheses given mixed results in the literature.	Sex is known to affect both prevalence of anxiety (Copeland et al., 2014) as well as prevalence of cannabis use (Lev-Ran et al., 2014), with the former being higher in women and the latter higher in men (Goodwin et al., 2020; Khan et al., 2013; McLean et al., 2011). However, there is little research on whether temporal associations between anxiety and cannabis use differ for men and women. One cr…	Correlation	Correlation between initial levels and change parameters: Change cannabis use with Change anxiety	Cannabis use	Questionnaire: participants reported the number of days they used cannabis in the past month (0 to 30 days) for waves 8 through 13.	Physical health and health beahviours	Individual level	Anxiety symptoms	Generalized Anxiety Disorder scale (GAD-7)	age, sex at birth (female vs. male), race/ethnicity [non-Hispanic white (reference), non-Hispanic black, Hispanic, Asian, and Other/Multiracial], and mother’s education (dichotomous indicator of family socioeconomic status; 1=“high school or less”, 0 = “greater than high school”). We also controlled for intervention status at wave 1 in 2008.		Unstandardised regression coefficient = -0.05	Unstandardised regression coefficient = -0.84, p < 0.05					For the overall sample and men, greater cannabis use predicted greater subsequent increases in anxiety; however, greater anxiety symptoms were associated with decreasing cannabis use. For women, results were more complex. A positive association was noted between prior, trait- like levels of anxiety predicting greater change (increasing) in anxiety symptomology. However, when change is predicted b…		Our results should be interpreted in light of several limitations. First, data are self-reported and thus results are potentially biased due to shared variance. The measurement of anxiety (GAD-7) is a self-reported brief survey of anxiety symptoms and a well-established screener for possible anxiety disorder, but it is not a diagnostic measure, nor does it distinguish between anxiety disorders (e…	This study takes an important first step in understanding pathways between cannabis use and anxiety symptoms during young adulthood for men and women, and the next step will be to continue to examine these pathways among young people who develop distinct (and co-occurring) diagnosed disorders. Findings fully supported a substance-induced pathway for men; however, results for women remain mixed. F…
43	De France K, Hancock GR, Stack DM, Serbin LA, Hollenstein T. The mental health implications of COVID-19 for adolescents: Follow-up of a four-wave longitudinal study during the pandemic. Am Psychol. 2022;77(1):85-99.	De France, K.; Hancock, G. R.; Stack, D. M.; Serbin, L. A.; Hollenstein, T.	The mental health implications of COVID-19 for adolescents: Follow-up of a four-wave longitudinal study during the pandemic	2022	NR		USA	HIC	Wave 1: 184 Wave 5: 136	Wave 5: 16.21	NR	Gender	Wave 1: 50.3 Wave 5: 53.7%	NR		2 years	The current study utilized a community sample of adolescents who had recently completed a 2-year, four wave study of adolescent mental health (Wave 1 n = 184, Mage = 13.9 years; 50.3% female)		Longitudinal study	Community	To assess the extent to which the pandemic has pro- voked deviations from trajectories of anxiety, depression, and difficulties with emotion regulation that developed over the past 2 years among this sample of typically developing, com- munity youth. To examine whether patterns of pre- vious mental health symptoms were associated with the level of mental health difficulty being experienced during…		Hypothesis 4: Gender Differences Despite our hypotheses that specific pandemic impacts will be associated with mental health symptomology, we also anticipate that these impacts may be differentially asso- ciated with various indices of mental health symptom change for male and female participants. For example, some evidence suggests that stressors are associated with different manifestations of m…		Latent growth modeling		Health impacts	Pew Research Center’s COVID-19 survey items	Conflict, natural disasters and humanitarian crisis	Wider environment and society level	Anxiety symptoms	Multidimensional Anxiety Scale for Children (MASC)			Standardized path loadings = 0.06	Standardized path loadings = 0.09, p = 0.001					Results showed that (a) anxiety and depression scores were significantly higher than previous trajectories would have predicted, and (b) deviations from per- sonal trajectories were associated with higher levels of perceived lifestyle impact due to the pan- demic. Furthermore, gender-based analyses revealed that financial impacts, lifestyle impacts, and coronavirus fear were differentially associ…	The current study makes use of longitudinal adolescent mental health symptom data in combination with an assess- ment of mental health symptomology during the first few months of the COVID-19 pandemic and societal shutdowns in Canada. As such, this study represents a significant con- tribution not only to how the pandemic and subsequent societal changes have resulted in changes to youth mental he…	The current study did not include data on how family systems and other important relationships may have changed during the pandemic. Second, the current study took place relatively early in the evolution of COVID-19 pandemic. The mental health symptom changes noted during the cur- rent study are an essential contribution to our understanding of how the pandemic and preventative efforts have impac…	Future studies that are able to assess the extent to which adolescents have experienced disruptions to, or have been able to maintain, close, nurturing and supportive rela- tionships during the pandemic will undoubtedly provide considerable benefit. Consistent with the considerable differences in the physical health out- comes that have emerged during the COVID-19 pandemic, we must anticipate tha…
43	De France K, Hancock GR, Stack DM, Serbin LA, Hollenstein T. The mental health implications of COVID-19 for adolescents: Follow-up of a four-wave longitudinal study during the pandemic. Am Psychol. 2022;77(1):85-99.	De France, K.; Hancock, G. R.; Stack, D. M.; Serbin, L. A.; Hollenstein, T.	The mental health implications of COVID-19 for adolescents: Follow-up of a four-wave longitudinal study during the pandemic	2022	NR		USA	HIC	Wave 1: 184 Wave 5: 136	Wave 5: 16.22	NR	Gender	Wave 1: 50.3 Wave 5: 53.7%	NR		2 years	The current study utilized a community sample of adolescents who had recently completed a 2-year, four wave study of adolescent mental health (Wave 1 n = 184, Mage = 13.9 years; 50.3% female)		Longitudinal study	Community	To assess the extent to which the pandemic has pro- voked deviations from trajectories of anxiety, depression, and difficulties with emotion regulation that developed over the past 2 years among this sample of typically developing, com- munity youth. To examine whether patterns of pre- vious mental health symptoms were associated with the level of mental health difficulty being experienced during…		Hypothesis 4: Gender Differences Despite our hypotheses that specific pandemic impacts will be associated with mental health symptomology, we also anticipate that these impacts may be differentially asso- ciated with various indices of mental health symptom change for male and female participants. For example, some evidence suggests that stressors are associated with different manifestations of m…		Latent growth modeling		Financial impacts	COVID-19 Adolescent Symptom and Psychologi- cal Experience Questionnaire (CASPE)	Conflict, natural disasters and humanitarian crisis	Wider environment and society level	Anxiety symptoms	Multidimensional Anxiety Scale for Children (MASC)			Standardized path loadings = 0.05	Standardized path loadings = 0.01					Results showed that (a) anxiety and depression scores were significantly higher than previous trajectories would have predicted, and (b) deviations from per- sonal trajectories were associated with higher levels of perceived lifestyle impact due to the pan- demic. Furthermore, gender-based analyses revealed that financial impacts, lifestyle impacts, and coronavirus fear were differentially associ…	The current study makes use of longitudinal adolescent mental health symptom data in combination with an assess- ment of mental health symptomology during the first few months of the COVID-19 pandemic and societal shutdowns in Canada. As such, this study represents a significant con- tribution not only to how the pandemic and subsequent societal changes have resulted in changes to youth mental he…	The current study did not include data on how family systems and other important relationships may have changed during the pandemic. Second, the current study took place relatively early in the evolution of COVID-19 pandemic. The mental health symptom changes noted during the cur- rent study are an essential contribution to our understanding of how the pandemic and preventative efforts have impac…	Future studies that are able to assess the extent to which adolescents have experienced disruptions to, or have been able to maintain, close, nurturing and supportive rela- tionships during the pandemic will undoubtedly provide considerable benefit. Consistent with the considerable differences in the physical health out- comes that have emerged during the COVID-19 pandemic, we must anticipate tha…
43	De France K, Hancock GR, Stack DM, Serbin LA, Hollenstein T. The mental health implications of COVID-19 for adolescents: Follow-up of a four-wave longitudinal study during the pandemic. Am Psychol. 2022;77(1):85-99.	De France, K.; Hancock, G. R.; Stack, D. M.; Serbin, L. A.; Hollenstein, T.	The mental health implications of COVID-19 for adolescents: Follow-up of a four-wave longitudinal study during the pandemic	2022	NR		USA	HIC	Wave 1: 184 Wave 5: 136	Wave 5: 16.23	NR	Gender	Wave 1: 50.3 Wave 5: 53.7%	NR		2 years	The current study utilized a community sample of adolescents who had recently completed a 2-year, four wave study of adolescent mental health (Wave 1 n = 184, Mage = 13.9 years; 50.3% female)		Longitudinal study	Community	To assess the extent to which the pandemic has pro- voked deviations from trajectories of anxiety, depression, and difficulties with emotion regulation that developed over the past 2 years among this sample of typically developing, com- munity youth. To examine whether patterns of pre- vious mental health symptoms were associated with the level of mental health difficulty being experienced during…		Hypothesis 4: Gender Differences Despite our hypotheses that specific pandemic impacts will be associated with mental health symptomology, we also anticipate that these impacts may be differentially asso- ciated with various indices of mental health symptom change for male and female participants. For example, some evidence suggests that stressors are associated with different manifestations of m…		Latent growth modeling		Lifestyle impacts	COVID-19 Adolescent Symptom and Psychologi- cal Experience Questionnaire (CASPE)	Conflict, natural disasters and humanitarian crisis	Wider environment and society level	Anxiety symptoms	Multidimensional Anxiety Scale for Children (MASC)			Standardized path loadings = 0.01	Standardized path loadings = 0.12					Results showed that (a) anxiety and depression scores were significantly higher than previous trajectories would have predicted, and (b) deviations from per- sonal trajectories were associated with higher levels of perceived lifestyle impact due to the pan- demic. Furthermore, gender-based analyses revealed that financial impacts, lifestyle impacts, and coronavirus fear were differentially associ…	The current study makes use of longitudinal adolescent mental health symptom data in combination with an assess- ment of mental health symptomology during the first few months of the COVID-19 pandemic and societal shutdowns in Canada. As such, this study represents a significant con- tribution not only to how the pandemic and subsequent societal changes have resulted in changes to youth mental he…	The current study did not include data on how family systems and other important relationships may have changed during the pandemic. Second, the current study took place relatively early in the evolution of COVID-19 pandemic. The mental health symptom changes noted during the cur- rent study are an essential contribution to our understanding of how the pandemic and preventative efforts have impac…	Future studies that are able to assess the extent to which adolescents have experienced disruptions to, or have been able to maintain, close, nurturing and supportive rela- tionships during the pandemic will undoubtedly provide considerable benefit. Consistent with the considerable differences in the physical health out- comes that have emerged during the COVID-19 pandemic, we must anticipate tha…
43	De France K, Hancock GR, Stack DM, Serbin LA, Hollenstein T. The mental health implications of COVID-19 for adolescents: Follow-up of a four-wave longitudinal study during the pandemic. Am Psychol. 2022;77(1):85-99.	De France, K.; Hancock, G. R.; Stack, D. M.; Serbin, L. A.; Hollenstein, T.	The mental health implications of COVID-19 for adolescents: Follow-up of a four-wave longitudinal study during the pandemic	2022	NR		USA	HIC	Wave 1: 184 Wave 5: 136	Wave 5: 16.24	NR	Gender	Wave 1: 50.3 Wave 5: 53.7%	NR		2 years	The current study utilized a community sample of adolescents who had recently completed a 2-year, four wave study of adolescent mental health (Wave 1 n = 184, Mage = 13.9 years; 50.3% female)		Longitudinal study	Community	To assess the extent to which the pandemic has pro- voked deviations from trajectories of anxiety, depression, and difficulties with emotion regulation that developed over the past 2 years among this sample of typically developing, com- munity youth. To examine whether patterns of pre- vious mental health symptoms were associated with the level of mental health difficulty being experienced during…		Hypothesis 4: Gender Differences Despite our hypotheses that specific pandemic impacts will be associated with mental health symptomology, we also anticipate that these impacts may be differentially asso- ciated with various indices of mental health symptom change for male and female participants. For example, some evidence suggests that stressors are associated with different manifestations of m…		Latent growth modeling		Coronavirus fear	Fear of Coronavirus scale (FCS	Conflict, natural disasters and humanitarian crisis	Wider environment and society level	Anxiety symptoms	Multidimensional Anxiety Scale for Children (MASC)		p=0.001	Standardized path loadings = 0.22, p = 0.001	Standardized path loadings = -0.12			For anxiety, the association between Fear of the Coronavi- rus and Wave 5 residual scores was significantly (p = .001) higher for males than females.		Results showed that (a) anxiety and depression scores were significantly higher than previous trajectories would have predicted, and (b) deviations from per- sonal trajectories were associated with higher levels of perceived lifestyle impact due to the pan- demic. Furthermore, gender-based analyses revealed that financial impacts, lifestyle impacts, and coronavirus fear were differentially associ…	The current study makes use of longitudinal adolescent mental health symptom data in combination with an assess- ment of mental health symptomology during the first few months of the COVID-19 pandemic and societal shutdowns in Canada. As such, this study represents a significant con- tribution not only to how the pandemic and subsequent societal changes have resulted in changes to youth mental he…	The current study did not include data on how family systems and other important relationships may have changed during the pandemic. Second, the current study took place relatively early in the evolution of COVID-19 pandemic. The mental health symptom changes noted during the cur- rent study are an essential contribution to our understanding of how the pandemic and preventative efforts have impac…	Future studies that are able to assess the extent to which adolescents have experienced disruptions to, or have been able to maintain, close, nurturing and supportive rela- tionships during the pandemic will undoubtedly provide considerable benefit. Consistent with the considerable differences in the physical health out- comes that have emerged during the COVID-19 pandemic, we must anticipate tha…
43	De France K, Hancock GR, Stack DM, Serbin LA, Hollenstein T. The mental health implications of COVID-19 for adolescents: Follow-up of a four-wave longitudinal study during the pandemic. Am Psychol. 2022;77(1):85-99.	De France, K.; Hancock, G. R.; Stack, D. M.; Serbin, L. A.; Hollenstein, T.	The mental health implications of COVID-19 for adolescents: Follow-up of a four-wave longitudinal study during the pandemic	2022	NR		USA	HIC	Wave 1: 184 Wave 5: 136	Wave 5: 16.24	NR	Gender	Wave 1: 50.3 Wave 5: 53.7%	NR		2 years	The current study utilized a community sample of adolescents who had recently completed a 2-year, four wave study of adolescent mental health (Wave 1 n = 184, Mage = 13.9 years; 50.3% female)		Longitudinal study	Community	To assess the extent to which the pandemic has pro- voked deviations from trajectories of anxiety, depression, and difficulties with emotion regulation that developed over the past 2 years among this sample of typically developing, com- munity youth. To examine whether patterns of pre- vious mental health symptoms were associated with the level of mental health difficulty being experienced during…		Hypothesis 4: Gender Differences Despite our hypotheses that specific pandemic impacts will be associated with mental health symptomology, we also anticipate that these impacts may be differentially asso- ciated with various indices of mental health symptom change for male and female participants. For example, some evidence suggests that stressors are associated with different manifestations of m…		Latent growth modeling		Covid-19	NA	NA	Wider environment and society level	Anxiety symptoms	Multidimensional Anxiety Scale for Children (MASC)			NR				Conversely, an increase in anxiety symptoms was significant for female participants, but not for males.		Results showed that (a) anxiety and depression scores were significantly higher than previous trajectories would have predicted, and (b) deviations from per- sonal trajectories were associated with higher levels of perceived lifestyle impact due to the pan- demic. Furthermore, gender-based analyses revealed that financial impacts, lifestyle impacts, and coronavirus fear were differentially associ…	The current study makes use of longitudinal adolescent mental health symptom data in combination with an assess- ment of mental health symptomology during the first few months of the COVID-19 pandemic and societal shutdowns in Canada. As such, this study represents a significant con- tribution not only to how the pandemic and subsequent societal changes have resulted in changes to youth mental he…	The current study did not include data on how family systems and other important relationships may have changed during the pandemic. Second, the current study took place relatively early in the evolution of COVID-19 pandemic. The mental health symptom changes noted during the cur- rent study are an essential contribution to our understanding of how the pandemic and preventative efforts have impac…	Future studies that are able to assess the extent to which adolescents have experienced disruptions to, or have been able to maintain, close, nurturing and supportive rela- tionships during the pandemic will undoubtedly provide considerable benefit. Consistent with the considerable differences in the physical health out- comes that have emerged during the COVID-19 pandemic, we must anticipate tha…
45	Di Blasi M, Cavani P, Pavia L, Lo Baido R, La Grutta S, Schimmenti A. The relationship between self-Image and social anxiety in adolescence. Child Adolesc Ment Health. 2015;20(2):74-80.	Di Blasi, M.; Cavani, P.; Pavia, L.; Lo Baido, R.; La Grutta, S.; Schimmenti, A.	The relationship between self-Image and social anxiety in adolescence	2015	October 2010-June 2012		Italy	HIC	1305	16.39	14-19	Gender	51.4	All participants were Caucasian.s		NR	High school students		Cross-sectional study	High school	To examine potential gender differences in associations between self-image dimensions and social anxiety.				Logistic regression		Self image scale: Impulse Control	Offer Self-Image Questionnaire	Self-esteem, identity, sense of self	Individual level	Social anxiety symptoms	Social Interaction Anxiety Scale (SIAS)	Age		Regression coefficient = 1.027, p=0.350, 95CI: 0.97-1.09	OR = 0.980, p=0.418, 95CI: 0.93-1.03			As shown in Table 4, when the model was applied to female students only FS subscale score was a positive predictor of high social anxiety, while SS1, CS1, and CS2 subscale scores negatively predicted social anxiety. Even in male participants the SS1, CS2, and PS2 subscale scores were negative predictors of high social anxiety.	These results indicate that affective consistency and emotional stability (the emotional tone dimension) may reduce the risk of experiencing high levels of social anxiety. When gender subsamples were analyzed separately, we found this predictive association only in the male subgroup. When male and female subsamples were analyzed separately, we found that external mastery was only protective again…	Our study confirms previous findings and contributes additional evidence suggesting that a positive self-image (in terms of emotional tone, social attitudes, external mastery, and health behaviors) is associated with low social anxiety in adolescence. However, we also found that higher educational and vocational goals and a more positive perception of family relationships may contrib- ute to soci…		Some limitations of the research must be mentioned. Firstly, we assessed self-image and social anxiety at a single time point so causality cannot be inferred; it is possible that in some cases social anxiety leads to a neg- ative self-image. It cannot be asserted on the basis of this study that a positive self-image has a specific protective role in adolescent mental health; randomized controlled…	Randomized controlled studies of evidence-based treatment for SAD in adoles- cents could be used to investigate whether interventions targeting aspects of self-image produce positive out- comes. Future longitudinal studies are needed to confirm our findings and explore the trajectory of social anxiety during adolescence. Repli- cation of these results using multi-informant methods and a clinical …
45	Di Blasi M, Cavani P, Pavia L, Lo Baido R, La Grutta S, Schimmenti A. The relationship between self-Image and social anxiety in adolescence. Child Adolesc Ment Health. 2015;20(2):74-80.	Di Blasi, M.; Cavani, P.; Pavia, L.; Lo Baido, R.; La Grutta, S.; Schimmenti, A.	The relationship between self-Image and social anxiety in adolescence	2015	October 2010-June 2012		Italy	HIC	1305	16.39	14-19	Gender	51.4	All participants were Caucasian.s		NR	High school students		Cross-sectional study	High school	To examine potential gender differences in associations between self-image dimensions and social anxiety.				Logistic regression		Self image scale: Emotional Tone	Offer Self-Image Questionnaire	Self-esteem, identity, sense of self	Individual level	Social anxiety symptoms	Social Interaction Anxiety Scale (SIAS)	Age		OR = 0.883, p=0.001, 95CI: 0.82-0.95	OR = 0.999, p=0.968, 95CI: 0.94-1.06			As shown in Table 4, when the model was applied to female students only FS subscale score was a positive predictor of high social anxiety, while SS1, CS1, and CS2 subscale scores negatively predicted social anxiety. Even in male participants the SS1, CS2, and PS2 subscale scores were negative predictors of high social anxiety.	These results indicate that affective consistency and emotional stability (the emotional tone dimension) may reduce the risk of experiencing high levels of social anxiety. When gender subsamples were analyzed separately, we found this predictive association only in the male subgroup. When male and female subsamples were analyzed separately, we found that external mastery was only protective again…	Our study confirms previous findings and contributes additional evidence suggesting that a positive self-image (in terms of emotional tone, social attitudes, external mastery, and health behaviors) is associated with low social anxiety in adolescence. However, we also found that higher educational and vocational goals and a more positive perception of family relationships may contrib- ute to soci…		Some limitations of the research must be mentioned. Firstly, we assessed self-image and social anxiety at a single time point so causality cannot be inferred; it is possible that in some cases social anxiety leads to a neg- ative self-image. It cannot be asserted on the basis of this study that a positive self-image has a specific protective role in adolescent mental health; randomized controlled…	Randomized controlled studies of evidence-based treatment for SAD in adoles- cents could be used to investigate whether interventions targeting aspects of self-image produce positive out- comes. Future longitudinal studies are needed to confirm our findings and explore the trajectory of social anxiety during adolescence. Repli- cation of these results using multi-informant methods and a clinical …
45	Di Blasi M, Cavani P, Pavia L, Lo Baido R, La Grutta S, Schimmenti A. The relationship between self-Image and social anxiety in adolescence. Child Adolesc Ment Health. 2015;20(2):74-80.	Di Blasi, M.; Cavani, P.; Pavia, L.; Lo Baido, R.; La Grutta, S.; Schimmenti, A.	The relationship between self-Image and social anxiety in adolescence	2015	October 2010-June 2012		Italy	HIC	1305	16.39	14-19	Gender	51.4	All participants were Caucasian.s		NR	High school students		Cross-sectional study	High school	To examine potential gender differences in associations between self-image dimensions and social anxiety.				Logistic regression		Self image scale: Body and Self-Image	Offer Self-Image Questionnaire	Self-esteem, identity, sense of self	Individual level	Social anxiety symptoms	Social Interaction Anxiety Scale (SIAS)	Age		OR = 0.986, p=0.645, 95CI: 0.93-1.05	OR = 0.983, p=0.515, 95CI: 0.93-1.03			As shown in Table 4, when the model was applied to female students only FS subscale score was a positive predictor of high social anxiety, while SS1, CS1, and CS2 subscale scores negatively predicted social anxiety. Even in male participants the SS1, CS2, and PS2 subscale scores were negative predictors of high social anxiety.	These results indicate that affective consistency and emotional stability (the emotional tone dimension) may reduce the risk of experiencing high levels of social anxiety. When gender subsamples were analyzed separately, we found this predictive association only in the male subgroup. When male and female subsamples were analyzed separately, we found that external mastery was only protective again…	Our study confirms previous findings and contributes additional evidence suggesting that a positive self-image (in terms of emotional tone, social attitudes, external mastery, and health behaviors) is associated with low social anxiety in adolescence. However, we also found that higher educational and vocational goals and a more positive perception of family relationships may contrib- ute to soci…		Some limitations of the research must be mentioned. Firstly, we assessed self-image and social anxiety at a single time point so causality cannot be inferred; it is possible that in some cases social anxiety leads to a neg- ative self-image. It cannot be asserted on the basis of this study that a positive self-image has a specific protective role in adolescent mental health; randomized controlled…	Randomized controlled studies of evidence-based treatment for SAD in adoles- cents could be used to investigate whether interventions targeting aspects of self-image produce positive out- comes. Future longitudinal studies are needed to confirm our findings and explore the trajectory of social anxiety during adolescence. Repli- cation of these results using multi-informant methods and a clinical …
[truncated: 331 more rows]

## Sheet: Updated search
Study characteristics									Population characteristics										Methodology															Results							Discussion				Overall comments
																																		Effect size and significance
[truncated: 95 more rows]

## Sheet: Quality Assessment
First author (Year)	NIH Quality Assessment Tool for Observational Cohort and Cross-Sectional Studies
[truncated: 86 more rows]
